# Supplementary material for: N-Methacryloyl-4-(piperidin-1-yl)-1,8-naphthalimide
Source: Acta Crystallogr Sect E Struct Rep Online. 2010 May 29;66(Pt 6):o1476–7. doi: 10.1107/S1600536810018994 (PMC2979536; doi:10.1107/S1600536810018994)
Supplement: Supplementary file 1 [file e-66-o1476-sup1.cif]

##############################################################################
###                                                                        ###
###        Electronic paper (Acta Crystallographica Section E)             ###
###                                                                        ###
##############################################################################
#                                                                            #
# This CIF contains the data in a paper accepted for publication in Acta     #
# Crystallographica Section E. It conforms to the requirements of Notes      #
# for Authors for Section E, and has been peer reviewed under the auspices   #
# of the IUCr Commission on Journals.                                        #
#                                                                            #
# Full details of the Crystallographic Information File format               #
# are given in the paper "The Crystallographic Information File (CIF):       #
# a New Standard Archive File for Crystallography" by S. R. Hall, F. H.      #
# Allen and I. D. Brown [Acta Cryst. (1991), A47, 655-685].                  #
#                                                                            #
# The current version of the core CIF dictionary is obtainable from          #
# ftp://ftp.iucr.org/pub/cif_core.dic. The current version number is 2.4.    #
#                                                                            #
# Software is freely available for graphical display of the structure(s) in  #
# this CIF.  For information consult the CIF home page http://www.iucr.org/  #
# cif/home.html                                                              #
#                                                                            #
# This file may be used for bona fide research purposes within the           #
# scientific community so long as proper attribution is given to the journal # 
# article from which it was obtained.                                        #
#                                                                            #
##############################################################################
                                             
data_global
_audit_creation_method     SHELXL-97
_journal_date_recd_electronic     2010-05-20
_journal_date_accepted     2010-05-20
_journal_name_full     'Acta Crystallographica, Section E'
_journal_year     2010
_journal_volume     66
_journal_issue      6
_journal_page_first     o1476
_journal_page_last     o1477
_journal_paper_category     QO
_journal_coeditor_code     HB5457
_publ_contact_author_name     'Professor Jim Simpson'
_publ_contact_author_address
;
Department of Chemistry
  University of Otago
  P.O. Box 56
  Dunedin
  New Zealand
;
_publ_contact_author_email     jsimpson@alkali.otago.ac.nz
_publ_contact_author_fax     +64-3-04797906
_publ_contact_author_phone     +64-3-4797914
_publ_section_title
;
<i>N</i>-Methacryloyl-4-(piperidin-1-yl)-1,8-naphthalimide
;
loop_
    _publ_author_name
    _publ_author_address
    'Hanton,  Lyall R.'
;       Department of Chemistry
        University of Otago
        PO Box 56
        Dunedin
        New Zealand
;
    'Moratti, Stephen C.'
;       Department of Chemistry
        University of Otago
        PO Box 56
        Dunedin
        New Zealand
;
    'Zheng Shi'
;       Department of Chemistry
        University of Otago
        PO Box 56
        Dunedin
        New Zealand
;
    'Simpson, Jim'
;       Department of Chemistry
        University of Otago
        PO Box 56
        Dunedin
        New Zealand
;
_exptl_special_details
;
Anal. 1H NMR (\d ppm, CDCl~3~, 300 Hz): 8.59-8.56 (1<i>H</i>,dd, J=7.5 J=1.2 Hz,
Nap-H7), 8.51-8.48 (1<i>H</i>, d, J=8.1 Hz Nap-H2), 8.47-8.44 (1<i>H</i>, dd,
J=8.4 Hz J=0.9 Hz, Nap-H5), 7.74-7.68 (1<i>H</i>, dd, J=8.4 Hz J=7.2 Hz,
Nap-H6), 7.22-7.19 (1<i>H</i>, d , J=8.1 Hz, Nap-H3), 6.04-6.03 (1<i>H</i>, d,
J=0.6 Hz, CCH~2~), 6.00-5.99 (1<i>H</i>, d, J=1.5 Hz, CCH~2~), 3.30-3.26
(4<i>H</i>, t, J=5.25 Hz, piperidine-H), 1.95-1.89 (4<i>H</i>, m,
piperidine-H), 1.79-1.73 (2<i>H</i>, m, piperidine-H).
;
data_I
_chemical_name_systematic
;
<i>N</i>-Methacryloyl-4-(piperidin-1-yl)naphthalene-1,8-dicarboximide
;
_chemical_name_common
;
<i>N</i>-Methacryloyl-4-(piperidin-1-yl)-1,8-naphthalimide
;
_chemical_formula_moiety     'C21 H20 N2 O3'
_chemical_formula_sum     'C21 H20 N2 O3'
_chemical_formula_iupac     'C21 H20 N2 O3'
_chemical_formula_weight     348.39
_chemical_melting_point     ?
_symmetry_cell_setting     monoclinic
_symmetry_space_group_name_H-M     'C 2/c'
_symmetry_space_group_name_Hall     '-C 2yc'
loop_
    _symmetry_equiv_pos_as_xyz
    'x, y, z'
    '-x, y, -z+1/2'
    'x+1/2, y+1/2, z'
    '-x+1/2, y+1/2, -z+1/2'
    '-x, -y, -z'
    'x, -y, z-1/2'
    '-x+1/2, -y+1/2, -z'
    'x+1/2, -y+1/2, z-1/2'
_cell_length_a     29.049(3)
_cell_length_b     6.9852(7)
_cell_length_c     17.1503(17)
_cell_angle_alpha     90.00
_cell_angle_beta     102.013(6)
_cell_angle_gamma     90.00
_cell_volume     3403.7(6)
_cell_formula_units_Z     8
_cell_measurement_reflns_used     2032
_cell_measurement_theta_min     2.43
_cell_measurement_theta_max     21.07
_cell_measurement_temperature     90(2)
_exptl_crystal_description     'blade'
_exptl_crystal_colour     'orange'
_exptl_crystal_size_max     0.65
_exptl_crystal_size_mid     0.11
_exptl_crystal_size_min     0.04
_exptl_crystal_density_diffrn     1.360
_exptl_crystal_density_meas     ?
_exptl_crystal_density_method     'not measured'
_exptl_crystal_F_000     1472
_exptl_absorpt_coefficient_mu     0.092
_exptl_absorpt_correction_type     multi-scan
_exptl_absorpt_process_details     '(SADABS; Bruker, 2006)'
_exptl_absorpt_correction_T_min     0.838
_exptl_absorpt_correction_T_max     1.000
_diffrn_ambient_temperature     90(2)
_diffrn_radiation_type     MoK\a
_diffrn_radiation_wavelength     0.71073
_diffrn_radiation_source     'fine-focus sealed tube'
_diffrn_radiation_monochromator     graphite
_diffrn_measurement_device_type     'Bruker APEXII CCD'
_diffrn_measurement_method     '\w scans'
_diffrn_detector_area_resol_mean     ?
_diffrn_reflns_number     12211
_diffrn_reflns_av_R_equivalents     0.0752
_diffrn_reflns_av_sigmaI/netI     0.0533
_diffrn_reflns_theta_min     2.43
_diffrn_reflns_theta_max     21.19
_diffrn_reflns_theta_full     21.19
_diffrn_measured_fraction_theta_max     0.986
_diffrn_measured_fraction_theta_full     0.986
_diffrn_reflns_limit_h_min     -29
_diffrn_reflns_limit_h_max     29
_diffrn_reflns_limit_k_min     -7
_diffrn_reflns_limit_k_max     6
_diffrn_reflns_limit_l_min     -17
_diffrn_reflns_limit_l_max     17
_diffrn_standards_number     0
_diffrn_standards_interval_count     ?
_diffrn_standards_interval_time     ?
_diffrn_standards_decay_%     ?
_refine_special_details
;
Refinement of <i>F</i>^2^ against ALL reflections. The weighted <i>R</i>-factor
wR and goodness of fit <i>S</i> are based on <i>F</i>^2^, conventional
<i>R</i>-factors <i>R</i> are based on <i>F</i>, with <i>F</i> set to zero for
negative <i>F</i>^2^. The threshold expression of <i>F</i>^2^ >
\s(<i>F</i>^2^) is used only for calculating <i>R</i>-factors(gt) etc. and is
not relevant to the choice of reflections for refinement. <i>R</i>-factors
based on <i>F</i>^2^ are statistically about twice as large as those based on
<i>F</i>, and <i>R</i>- factors based on ALL data will be even larger.
;
_reflns_number_total     1843
_reflns_number_gt     1440
_reflns_threshold_expression     I>2\s(I)
_refine_ls_structure_factor_coef     Fsqd
_refine_ls_matrix_type     full
_refine_ls_R_factor_all     0.0747
_refine_ls_R_factor_gt     0.0541
_refine_ls_wR_factor_gt     0.1409
_refine_ls_wR_factor_ref     0.1520
_refine_ls_goodness_of_fit_ref     1.117
_refine_ls_restrained_S_all     1.117
_refine_ls_number_reflns     1843
_refine_ls_number_parameters     236
_refine_ls_number_restraints     0
_refine_ls_hydrogen_treatment     constr
_refine_ls_weighting_scheme     calc
_refine_ls_weighting_details
                 'calc w=1/[\s^2^(Fo^2^)+(0.0822P)^2^] where P=(Fo^2^+2Fc^2^)/3'
_atom_sites_solution_hydrogens     geom
_atom_sites_solution_primary     direct
_atom_sites_solution_secondary     difmap
_refine_ls_shift/su_max     ?
_refine_ls_shift/su_max_lt     0.001
_refine_ls_shift/su_mean     0.000
_refine_diff_density_max     0.196
_refine_diff_density_min     -0.214
_refine_ls_extinction_method     none
_refine_ls_extinction_coef     ?
loop_
    _atom_type_symbol
    _atom_type_description
    _atom_type_scat_dispersion_real
    _atom_type_scat_dispersion_imag
    _atom_type_scat_source
    'C' 'C' 0.0033 0.0016
                         'International Tables Vol C Tables 4.2.6.8 and 6.1.1.4'
    'H' 'H' 0.0000 0.0000
                         'International Tables Vol C Tables 4.2.6.8 and 6.1.1.4'
    'N' 'N' 0.0061 0.0033
                         'International Tables Vol C Tables 4.2.6.8 and 6.1.1.4'
    'O' 'O' 0.0106 0.0060
                         'International Tables Vol C Tables 4.2.6.8 and 6.1.1.4'
_computing_data_collection     'APEX2 (Bruker, 2006)'
_computing_cell_refinement     'APEX2 and SAINT (Bruker, 2006)'
_computing_data_reduction     'SAINT (Bruker, 2006)'
_computing_structure_solution     'SHELXS97 (Sheldrick, 2008)'
_computing_structure_refinement
;
SHELXL97 (Sheldrick, 2008) and <i>TITAN2000</i> (Hunter & Simpson,
1999)
;
_computing_molecular_graphics
;
SHELXTL (Sheldrick, 2008) and Mercury (Macrae <i>et al.</i>,
2008)
;
_computing_publication_material
;
SHELXL97 (Sheldrick, 2008), enCIFer (Allen <i>et al.</i>,
2004), PLATON (Spek, 2009)
and <i>publCIF</i> (Westrip, 2010)
;
loop_
    _atom_site_type_symbol
    _atom_site_label
    _atom_site_fract_x
    _atom_site_fract_y
    _atom_site_fract_z
    _atom_site_U_iso_or_equiv
    _atom_site_adp_type
    _atom_site_calc_flag
    _atom_site_refinement_flags
    _atom_site_occupancy
    _atom_site_disorder_assembly
    _atom_site_disorder_group
    C C1 0.70398(11) 0.5991(4) 0.6119(2) 0.0221(9) Uani d . 1 . .
    C C2 0.72082(12) 0.6631(5) 0.6879(2) 0.0237(9) Uani d . 1 . .
    H H2 0.6991 0.7017 0.7193 0.028 Uiso calc R 1 . .
    C C3 0.76855(12) 0.6733(5) 0.7204(2) 0.0242(9) Uani d . 1 . .
    H H3 0.7788 0.7212 0.7730 0.029 Uiso calc R 1 . .
    C C4 0.80161(12) 0.6150(4) 0.6777(2) 0.0217(9) Uani d . 1 . .
    C C5 0.81694(12) 0.5175(4) 0.5443(2) 0.0227(9) Uani d . 1 . .
    H H5 0.8499 0.5270 0.5640 0.027 Uiso calc R 1 . .
    C C6 0.80025(12) 0.4695(4) 0.4661(2) 0.0255(9) Uani d . 1 . .
    H H6 0.8219 0.4450 0.4326 0.031 Uiso calc R 1 . .
    C C7 0.75190(12) 0.4560(4) 0.4347(2) 0.0225(9) Uani d . 1 . .
    H H7 0.7408 0.4207 0.3805 0.027 Uiso calc R 1 . .
    C C8 0.72057(12) 0.4939(4) 0.4825(2) 0.0217(9) Uani d . 1 . .
    C C9 0.73615(12) 0.5448(4) 0.5643(2) 0.0201(9) Uani d . 1 . .
    C C10 0.78588(12) 0.5534(4) 0.5964(2) 0.0218(9) Uani d . 1 . .
    C C11 0.66975(13) 0.4926(4) 0.4468(2) 0.0236(9) Uani d . 1 . .
    C C12 0.65327(13) 0.5993(5) 0.5773(2) 0.0236(9) Uani d . 1 . .
    C C13 0.58901(13) 0.5604(5) 0.4598(2) 0.0303(10) Uani d . 1 . .
    C C14 0.56012(12) 0.3865(5) 0.4482(2) 0.0294(10) Uani d . 1 . .
    C C15 0.57626(13) 0.2257(5) 0.4834(2) 0.0351(10) Uani d . 1 . .
    H H15A 0.6068 0.2217 0.5166 0.042 Uiso calc R 1 . .
    H H15B 0.5574 0.1135 0.4757 0.042 Uiso calc R 1 . .
    C C16 0.51218(13) 0.4093(6) 0.3979(3) 0.0469(12) Uani d . 1 . .
    H H16A 0.4953 0.2871 0.3951 0.070 Uiso calc R 1 . .
    H H16B 0.5147 0.4489 0.3441 0.070 Uiso calc R 1 . .
    H H16C 0.4949 0.5068 0.4213 0.070 Uiso calc R 1 . .
    C C21 0.87594(12) 0.4410(5) 0.7217(2) 0.0300(10) Uani d . 1 . .
    H H21A 0.8647 0.3562 0.6754 0.036 Uiso calc R 1 . .
    H H21B 0.8694 0.3770 0.7697 0.036 Uiso calc R 1 . .
    C C22 0.92823(12) 0.4714(5) 0.7318(2) 0.0346(10) Uani d . 1 . .
    H H22A 0.9352 0.5248 0.6821 0.041 Uiso calc R 1 . .
    H H22B 0.9447 0.3471 0.7424 0.041 Uiso calc R 1 . .
    C C23 0.94596(13) 0.6084(5) 0.8008(2) 0.0380(11) Uani d . 1 . .
    H H23A 0.9424 0.5491 0.8516 0.046 Uiso calc R 1 . .
    H H23B 0.9798 0.6360 0.8043 0.046 Uiso calc R 1 . .
    C C24 0.91787(12) 0.7929(5) 0.7872(2) 0.0350(10) Uani d . 1 . .
    H H24A 0.9281 0.8790 0.8334 0.042 Uiso calc R 1 . .
    H H24B 0.9242 0.8580 0.7392 0.042 Uiso calc R 1 . .
    C C25 0.86568(12) 0.7558(5) 0.7762(2) 0.0300(9) Uani d . 1 . .
    H H25A 0.8588 0.6991 0.8254 0.036 Uiso calc R 1 . .
    H H25B 0.8483 0.8781 0.7658 0.036 Uiso calc R 1 . .
    N N1 0.63959(9) 0.5398(4) 0.49807(17) 0.0237(8) Uani d . 1 . .
    N N2 0.85019(10) 0.6250(4) 0.70929(16) 0.0262(8) Uani d . 1 . .
    O O1 0.57432(8) 0.7182(4) 0.43997(15) 0.0387(7) Uani d . 1 . .
    O O11 0.65310(8) 0.4540(3) 0.37740(14) 0.0293(7) Uani d . 1 . .
    O O12 0.62306(9) 0.6481(3) 0.61341(15) 0.0331(7) Uani d . 1 . .
loop_
    _atom_site_aniso_label
    _atom_site_aniso_U_11
    _atom_site_aniso_U_22
    _atom_site_aniso_U_33
    _atom_site_aniso_U_12
    _atom_site_aniso_U_13
    _atom_site_aniso_U_23
    C1 0.020(2) 0.018(2) 0.026(2) -0.0025(15) -0.0009(18) -0.0004(16)
    C2 0.028(2) 0.021(2) 0.024(2) 0.0006(16) 0.0074(19) 0.0028(16)
    C3 0.024(2) 0.024(2) 0.024(2) -0.0007(16) 0.0020(18) 0.0024(16)
    C4 0.021(2) 0.0138(19) 0.029(2) -0.0024(15) 0.0029(19) 0.0030(15)
    C5 0.021(2) 0.0160(19) 0.031(2) 0.0053(15) 0.0041(18) 0.0035(16)
    C6 0.029(2) 0.022(2) 0.027(2) 0.0027(16) 0.0106(19) 0.0023(16)
    C7 0.027(2) 0.0163(19) 0.022(2) 0.0003(15) 0.0016(18) -0.0002(15)
    C8 0.028(2) 0.0070(19) 0.029(2) 0.0007(15) 0.0031(19) 0.0015(15)
    C9 0.021(2) 0.0130(19) 0.026(2) -0.0017(15) 0.0034(18) 0.0024(16)
    C10 0.028(2) 0.0116(18) 0.024(2) -0.0012(15) 0.0005(18) 0.0025(15)
    C11 0.029(2) 0.016(2) 0.025(2) 0.0004(16) 0.003(2) 0.0036(16)
    C12 0.026(2) 0.020(2) 0.025(2) -0.0007(17) 0.008(2) 0.0005(17)
    C13 0.029(2) 0.028(3) 0.031(2) 0.0066(19) 0.0008(19) 0.0009(18)
    C14 0.027(2) 0.031(3) 0.028(2) -0.0014(19) 0.0020(18) -0.0012(18)
    C15 0.029(2) 0.032(3) 0.042(3) -0.0043(19) 0.002(2) -0.003(2)
    C16 0.030(2) 0.050(3) 0.053(3) 0.002(2) -0.011(2) -0.001(2)
    C21 0.027(2) 0.024(2) 0.036(2) 0.0026(16) -0.0004(19) 0.0035(17)
    C22 0.030(2) 0.037(2) 0.035(2) 0.0060(18) 0.0037(19) 0.0006(18)
    C23 0.024(2) 0.050(3) 0.038(3) 0.0006(19) 0.0013(19) -0.008(2)
    C24 0.028(2) 0.042(3) 0.033(2) -0.0062(18) 0.0034(19) -0.0139(18)
    C25 0.026(2) 0.034(2) 0.028(2) -0.0011(17) 0.0019(18) -0.0093(18)
    N1 0.0192(18) 0.0226(17) 0.0269(19) -0.0013(13) -0.0011(15) -0.0011(13)
    N2 0.0242(19) 0.0272(18) 0.0248(18) 0.0010(14) -0.0007(14) -0.0044(14)
    O1 0.0375(17) 0.0292(17) 0.0462(18) 0.0089(13) 0.0015(14) 0.0043(13)
    O11 0.0325(17) 0.0280(15) 0.0238(16) -0.0017(11) -0.0024(13) -0.0014(11)
    O12 0.0269(16) 0.0365(16) 0.0349(17) -0.0011(12) 0.0043(14) -0.0032(12)
_geom_special_details
;
All esds (except the esd in the dihedral angle between two l.s. planes) are
estimated using the full covariance matrix. The cell esds are taken into
account individually in the estimation of esds in distances, angles and
torsion angles; correlations between esds in cell parameters are only used
when they are defined by crystal symmetry. An approximate (isotropic)
treatment of cell esds is used for estimating esds involving l.s. planes.
;
loop_
    _geom_bond_atom_site_label_1
    _geom_bond_atom_site_label_2
    _geom_bond_site_symmetry_2
    _geom_bond_distance
    _geom_bond_publ_flag
    C1 C2 . 1.368(5) ?
    C1 C9 . 1.415(5) ?
    C1 C12 . 1.469(5) ?
    C2 C3 . 1.384(5) ?
    C2 H2 . 0.9500 ?
    C3 C4 . 1.385(5) ?
    C3 H3 . 0.9500 ?
    C4 N2 . 1.404(4) ?
    C4 C10 . 1.440(5) ?
    C5 C6 . 1.370(4) ?
    C5 C10 . 1.418(5) ?
    C5 H5 . 0.9500 ?
    C6 C7 . 1.399(5) ?
    C6 H6 . 0.9500 ?
    C7 C8 . 1.372(5) ?
    C7 H7 . 0.9500 ?
    C8 C9 . 1.426(5) ?
    C8 C11 . 1.476(5) ?
    C9 C10 . 1.436(5) ?
    C11 O11 . 1.218(4) ?
    C11 N1 . 1.403(4) ?
    C12 O12 . 1.223(4) ?
    C12 N1 . 1.397(4) ?
    C13 O1 . 1.205(4) ?
    C13 C14 . 1.466(5) ?
    C13 N1 . 1.486(4) ?
    C14 C15 . 1.315(5) ?
    C14 C16 . 1.486(5) ?
    C15 H15A . 0.9500 ?
    C15 H15B . 0.9500 ?
    C16 H16A . 0.9800 ?
    C16 H16B . 0.9800 ?
    C16 H16C . 0.9800 ?
    C21 N2 . 1.480(4) ?
    C21 C22 . 1.508(5) ?
    C21 H21A . 0.9900 ?
    C21 H21B . 0.9900 ?
    C22 C23 . 1.525(5) ?
    C22 H22A . 0.9900 ?
    C22 H22B . 0.9900 ?
    C23 C24 . 1.517(5) ?
    C23 H23A . 0.9900 ?
    C23 H23B . 0.9900 ?
    C24 C25 . 1.511(5) ?
    C24 H24A . 0.9900 ?
    C24 H24B . 0.9900 ?
    C25 N2 . 1.462(4) ?
    C25 H25A . 0.9900 ?
    C25 H25B . 0.9900 ?
loop_
    _geom_angle_atom_site_label_1
    _geom_angle_atom_site_label_2
    _geom_angle_atom_site_label_3
    _geom_angle_site_symmetry_1
    _geom_angle_site_symmetry_3
    _geom_angle
    _geom_angle_publ_flag
    C2 C1 C9 . . 119.3(3) ?
    C2 C1 C12 . . 121.0(3) ?
    C9 C1 C12 . . 119.6(3) ?
    C1 C2 C3 . . 122.0(3) ?
    C1 C2 H2 . . 119.0 ?
    C3 C2 H2 . . 119.0 ?
    C2 C3 C4 . . 121.2(3) ?
    C2 C3 H3 . . 119.4 ?
    C4 C3 H3 . . 119.4 ?
    C3 C4 N2 . . 122.2(3) ?
    C3 C4 C10 . . 119.0(3) ?
    N2 C4 C10 . . 118.7(3) ?
    C6 C5 C10 . . 121.2(3) ?
    C6 C5 H5 . . 119.4 ?
    C10 C5 H5 . . 119.4 ?
    C5 C6 C7 . . 121.0(3) ?
    C5 C6 H6 . . 119.5 ?
    C7 C6 H6 . . 119.5 ?
    C8 C7 C6 . . 119.7(3) ?
    C8 C7 H7 . . 120.2 ?
    C6 C7 H7 . . 120.2 ?
    C7 C8 C9 . . 121.4(3) ?
    C7 C8 C11 . . 118.8(3) ?
    C9 C8 C11 . . 119.6(3) ?
    C1 C9 C8 . . 121.5(3) ?
    C1 C9 C10 . . 120.0(3) ?
    C8 C9 C10 . . 118.4(3) ?
    C5 C10 C9 . . 118.2(3) ?
    C5 C10 C4 . . 123.2(3) ?
    C9 C10 C4 . . 118.4(3) ?
    O11 C11 N1 . . 119.4(3) ?
    O11 C11 C8 . . 124.5(3) ?
    N1 C11 C8 . . 116.1(3) ?
    O12 C12 N1 . . 119.1(3) ?
    O12 C12 C1 . . 124.1(3) ?
    N1 C12 C1 . . 116.8(3) ?
    O1 C13 C14 . . 124.1(3) ?
    O1 C13 N1 . . 118.2(3) ?
    C14 C13 N1 . . 117.7(3) ?
    C15 C14 C13 . . 120.4(3) ?
    C15 C14 C16 . . 124.0(3) ?
    C13 C14 C16 . . 115.5(3) ?
    C14 C15 H15A . . 120.0 ?
    C14 C15 H15B . . 120.0 ?
    H15A C15 H15B . . 120.0 ?
    C14 C16 H16A . . 109.5 ?
    C14 C16 H16B . . 109.5 ?
    H16A C16 H16B . . 109.5 ?
    C14 C16 H16C . . 109.5 ?
    H16A C16 H16C . . 109.5 ?
    H16B C16 H16C . . 109.5 ?
    N2 C21 C22 . . 111.2(3) ?
    N2 C21 H21A . . 109.4 ?
    C22 C21 H21A . . 109.4 ?
    N2 C21 H21B . . 109.4 ?
    C22 C21 H21B . . 109.4 ?
    H21A C21 H21B . . 108.0 ?
    C21 C22 C23 . . 110.3(3) ?
    C21 C22 H22A . . 109.6 ?
    C23 C22 H22A . . 109.6 ?
    C21 C22 H22B . . 109.6 ?
    C23 C22 H22B . . 109.6 ?
    H22A C22 H22B . . 108.1 ?
    C24 C23 C22 . . 109.3(3) ?
    C24 C23 H23A . . 109.8 ?
    C22 C23 H23A . . 109.8 ?
    C24 C23 H23B . . 109.8 ?
    C22 C23 H23B . . 109.8 ?
    H23A C23 H23B . . 108.3 ?
    C25 C24 C23 . . 111.5(3) ?
    C25 C24 H24A . . 109.3 ?
    C23 C24 H24A . . 109.3 ?
    C25 C24 H24B . . 109.3 ?
    C23 C24 H24B . . 109.3 ?
    H24A C24 H24B . . 108.0 ?
    N2 C25 C24 . . 110.0(3) ?
    N2 C25 H25A . . 109.7 ?
    C24 C25 H25A . . 109.7 ?
    N2 C25 H25B . . 109.7 ?
    C24 C25 H25B . . 109.7 ?
    H25A C25 H25B . . 108.2 ?
    C12 N1 C11 . . 126.2(3) ?
    C12 N1 C13 . . 117.1(3) ?
    C11 N1 C13 . . 115.8(3) ?
    C4 N2 C25 . . 117.0(3) ?
    C4 N2 C21 . . 116.7(2) ?
    C25 N2 C21 . . 111.5(3) ?
loop_
    _geom_hbond_atom_site_label_D
    _geom_hbond_atom_site_label_H
    _geom_hbond_atom_site_label_A
    _geom_hbond_site_symmetry_A
    _geom_hbond_distance_DH
    _geom_hbond_distance_HA
    _geom_hbond_distance_DA
    _geom_hbond_angle_DHA
    C21 H21B O12 4_646 0.99 2.54 3.485(4) 160
    C24 H24A O12 4_656 0.99 2.67 3.365(4) 127
    C21 H21A O11 7_656 0.99 2.36 3.258(4) 150
    C25 H25B O11 7_666 0.99 2.72 3.278(4) 117
