# Supplementary material for: N-Methacryloyl-4-(piperidin-1-yl)-1,8-naphthalimide
Source: Acta Crystallogr Sect E Struct Rep Online. 2010 May 29;66(Pt 6):o1476–7. doi: 10.1107/S1600536810018994 (PMC2979536; doi:10.1107/S1600536810018994)
Supplement: Supplementary file 2 [file e-66-o1476-Isup2.hkl]

# 
# h,k,l, Fc-squared, Fo-squared, sigma(Fo-squared) and status flag 
# 
data_I
_shelx_title ' zhsh293R in C2/c' 
_shelx_refln_list_code          4 
_shelx_F_calc_maximum      307.40 
_exptl_crystal_F_000      1472.00 
_reflns_d_resolution_high  0.9832 
 
loop_ 
 _symmetry_equiv_pos_as_xyz 
 'x, y, z' 
 '-x, y, -z+1/2' 
 'x+1/2, y+1/2, z' 
 '-x+1/2, y+1/2, -z+1/2' 
 '-x, -y, -z' 
 'x, -y, z-1/2' 
 '-x+1/2, -y+1/2, -z' 
 'x+1/2, -y+1/2, z-1/2' 
 
_cell_length_a    29.0485 
_cell_length_b     6.9852 
_cell_length_c    17.1503 
_cell_angle_alpha  90.000 
_cell_angle_beta  102.013 
_cell_angle_gamma  90.000 
 
_shelx_F_squared_multiplier     1.000 
 
loop_ 
 _refln_index_h 
 _refln_index_k 
 _refln_index_l 
 _refln_F_squared_calc 
 _refln_F_squared_meas 
 _refln_F_squared_sigma 
 _refln_observed_status 
   4   0   0    14029.42    12926.13    241.68 o 
   6   0   0     8234.64     7510.27    164.30 o 
   8   0   0     1720.95     1819.23    148.60 o 
  10   0   0     9655.45     9968.40    290.78 o 
  12   0   0      345.08      273.78     55.97 o 
  14   0   0    56168.43    61619.73    642.55 o 
  16   0   0     1307.94     1350.20    106.48 o 
  18   0   0     2050.00     2148.82    145.28 o 
  20   0   0      398.42      353.75     88.39 o 
  22   0   0      468.63      580.81     56.13 o 
  24   0   0       49.73       71.30     36.58 o 
  26   0   0      393.65      406.82     69.20 o 
  28   0   0      340.52      295.77     90.25 o 
   1   1   0     7364.04     2156.06    117.71 o 
   3   1   0     1310.94     1337.44     46.83 o 
   5   1   0      301.70      325.94     28.76 o 
   7   1   0    14525.79    14526.35    209.03 o 
   9   1   0     1836.25     2079.76     87.59 o 
  11   1   0      986.57     1056.80     89.31 o 
  13   1   0    18363.63    18657.20    374.93 o 
  15   1   0     3667.34     4159.90    149.40 o 
  17   1   0      610.17      516.27     91.10 o 
  19   1   0      220.14      258.49    118.79 o 
  21   1   0        7.15       27.80     78.21 o 
  23   1   0      223.42      278.26     50.58 o 
  25   1   0       39.08      176.62    138.30 o 
  27   1   0      141.02      174.18     42.23 o 
   0   2   0    60758.30    68653.48    615.91 o 
   2   2   0    31138.46    35646.12    284.67 o 
   4   2   0     2138.37     2441.92     72.97 o 
   6   2   0    14467.63    14658.64    204.79 o 
   8   2   0        0.00       11.26     10.25 o 
  10   2   0     1197.43     1178.16     67.41 o 
  12   2   0        5.33       50.95     24.60 o 
  14   2   0      437.91      407.74     68.52 o 
  16   2   0       68.37       66.21     25.91 o 
  18   2   0      214.88      178.81     32.35 o 
  20   2   0     2995.03     3070.44    191.74 o 
  22   2   0      190.84      203.06    138.25 o 
  24   2   0       73.02       62.07     65.59 o 
  26   2   0      734.99      733.22    102.90 o 
   1   3   0     1095.84     1111.35     75.35 o 
   3   3   0      651.04      757.50     54.05 o 
   5   3   0     1596.70     1617.20     73.72 o 
   7   3   0     6499.73     7198.23    161.40 o 
   9   3   0      312.12      284.62     27.19 o 
  11   3   0     2752.98     2847.70    145.45 o 
  13   3   0     4559.28     4529.81    152.22 o 
  15   3   0     6034.72     6077.37    192.49 o 
  17   3   0      403.61      334.86     55.67 o 
  19   3   0      352.75      395.27     40.89 o 
  21   3   0     2811.60     2643.32    138.48 o 
  23   3   0      132.68      120.53     77.41 o 
  25   3   0      114.26      307.81    126.60 o 
   0   4   0     1009.30     1092.16    109.69 o 
   2   4   0      759.15      788.39     68.77 o 
   4   4   0       66.08       57.26     17.77 o 
   6   4   0     1080.25     1090.13     87.21 o 
   8   4   0      524.17      451.37     41.92 o 
  10   4   0       59.80       55.77     26.16 o 
  12   4   0     4142.62     3839.88    137.14 o 
  14   4   0        1.40      -15.37     24.07 o 
  16   4   0        6.37       84.85     62.16 o 
  18   4   0     1024.15      835.54    103.43 o 
  20   4   0     3560.73     3602.18    148.76 o 
  22   4   0      556.49      532.57     73.20 o 
   1   5   0       32.97       65.40     28.69 o 
   3   5   0      311.35      197.68     49.72 o 
   5   5   0      131.30      118.40     60.96 o 
   7   5   0        2.40       16.27     30.13 o 
   9   5   0        3.40       24.60     31.48 o 
  11   5   0      495.25      607.74     51.59 o 
  13   5   0      193.10      167.90     33.15 o 
  15   5   0       75.88       73.51     33.08 o 
  17   5   0       24.19       47.59     36.11 o 
  19   5   0        0.19       50.11     62.00 o 
   0   6   0       33.18      -57.17     67.13 o 
   2   6   0     1688.25     1627.37    210.42 o 
   4   6   0      480.37      379.15     85.32 o 
   6   6   0        0.53       10.09     44.62 o 
   8   6   0        0.10       17.70     46.69 o 
  10   6   0       13.41        0.53     50.63 o 
  12   6   0        7.08      -48.34     48.34 o 
  14   6   0      504.86      483.60     65.39 o 
   1   7   0      188.97      339.00     72.61 o 
   3   7   0       38.28      -17.56    107.07 o 
 -27   1   1       64.81       96.48     43.31 o 
 -25   1   1       91.99      189.82     45.22 o 
 -23   1   1      386.92      521.41     89.39 o 
 -21   1   1      345.53      366.70     78.84 o 
 -19   1   1     1018.18     1258.54    125.57 o 
 -17   1   1     1219.87     1291.25     78.36 o 
 -15   1   1      671.90      641.06     72.79 o 
 -13   1   1      623.93      690.00     56.63 o 
 -11   1   1      929.96     1019.04    103.74 o 
  -9   1   1     3380.76     3295.10     92.93 o 
  -7   1   1     7083.39     7068.15    157.69 o 
  -5   1   1     8469.09     8271.97    118.27 o 
  -3   1   1     4338.74     4376.93     73.19 o 
   1   1   1      361.00      395.06     40.82 o 
   3   1   1      136.75      141.53     14.46 o 
   5   1   1      383.43      502.10     34.22 o 
   7   1   1      362.38      324.74     34.26 o 
   9   1   1     1534.80     1653.11     72.88 o 
  11   1   1     1120.81     1381.41     93.31 o 
  13   1   1     5966.40     6346.95    207.77 o 
  15   1   1      236.61      392.72    106.73 o 
  17   1   1      689.99     1062.84    204.15 o 
  19   1   1      457.54      499.16    109.03 o 
  21   1   1     2662.02     2802.56    182.99 o 
  23   1   1       92.67      269.03    195.12 o 
  25   1   1       87.00       98.85     42.45 o 
  27   1   1       70.97      164.37     75.12 o 
 -26   2   1      132.92      100.64    125.48 o 
 -24   2   1       66.47      102.98     69.52 o 
 -22   2   1       29.73       24.43     35.00 o 
 -20   2   1     5939.07     5888.97    204.59 o 
 -18   2   1      601.27      534.30     62.68 o 
 -16   2   1     1065.08     1060.36    127.26 o 
 -14   2   1     2951.42     2893.18    165.78 o 
 -12   2   1      985.47     1205.76     76.24 o 
 -10   2   1     3111.60     3265.93    105.18 o 
  -8   2   1     3743.23     3708.48    110.20 o 
  -6   2   1    13351.24    13626.47    172.17 o 
  -4   2   1     5469.69     5218.67     83.79 o 
  -2   2   1    45412.03    47451.55    314.25 o 
   0   2   1    52923.98    57402.41    371.77 o 
   2   2   1     1369.01     1877.64     63.58 o 
   4   2   1     6683.85     6568.84    123.45 o 
   6   2   1      187.12      229.80     21.50 o 
   8   2   1      905.03      820.05     52.21 o 
  10   2   1       67.63       16.28     17.54 o 
  12   2   1     3522.37     3639.47    199.28 o 
  14   2   1      322.20      446.83     71.99 o 
  16   2   1      110.50      142.25     29.02 o 
  18   2   1      991.69      988.90    111.17 o 
  20   2   1      370.79      273.63     69.48 o 
  22   2   1     1275.91     1225.03    144.59 o 
  24   2   1     1848.59     2078.49    268.56 o 
  26   2   1      687.83      581.38     74.40 o 
 -25   3   1      407.55      366.71     72.59 o 
 -23   3   1       67.25       55.74     40.07 o 
 -21   3   1      101.07      140.41     31.13 o 
 -19   3   1       18.63       13.57     25.37 o 
 -17   3   1      541.34      589.12     55.90 o 
 -15   3   1      266.05      254.22     42.63 o 
 -13   3   1     2836.67     2678.21    106.15 o 
 -11   3   1     3211.68     3334.15    143.14 o 
  -9   3   1     2107.11     2063.86     76.17 o 
  -7   3   1     6013.99     6132.40    111.62 o 
  -5   3   1      169.89      166.85     19.51 o 
  -3   3   1      286.15      303.14     28.87 o 
  -1   3   1       38.96       48.46     18.37 o 
   1   3   1    13403.92    13392.76    293.17 o 
   3   3   1     1938.51     2048.38     79.50 o 
   5   3   1    11801.83    12428.50    244.10 o 
   7   3   1       96.69      105.05     28.52 o 
   9   3   1      213.85      281.66     28.65 o 
  11   3   1      217.80      163.67     23.96 o 
  13   3   1      134.79      149.98     33.51 o 
  15   3   1     2820.34     2922.55    113.96 o 
  17   3   1       11.16       60.75     35.39 o 
  19   3   1     4708.02     5125.04    216.22 o 
  21   3   1     3099.07     3020.67    199.45 o 
  23   3   1       71.37     -575.13    746.52 o 
  25   3   1      193.34      218.80     48.92 o 
 -24   4   1      108.60      109.74     68.59 o 
 -22   4   1     2414.59     2410.76    114.97 o 
 -20   4   1     7883.44     8362.45    266.60 o 
 -18   4   1       12.81       67.06     32.09 o 
 -16   4   1       65.88      107.12     31.18 o 
 -14   4   1      160.69      212.62     38.01 o 
 -12   4   1     1049.08      991.51     96.27 o 
 -10   4   1      847.37      863.63     74.92 o 
  -8   4   1      921.15      763.37     65.74 o 
  -6   4   1     1490.68     1553.25     78.70 o 
  -4   4   1      551.76      495.23     46.50 o 
  -2   4   1      205.10      239.98     26.67 o 
   0   4   1     1157.52     1410.11     88.45 o 
   2   4   1       60.09       84.49     28.41 o 
   4   4   1        6.14       21.22     22.86 o 
   6   4   1       33.82        4.02     20.65 o 
   8   4   1     2321.68     2439.40    118.38 o 
  10   4   1        6.04        3.64     23.22 o 
  12   4   1     1124.42     1285.01     77.44 o 
  14   4   1      131.63      121.65     25.87 o 
  16   4   1      254.07      338.76     59.19 o 
  18   4   1     1290.13     1533.55    150.29 o 
  20   4   1       12.96      -43.44     43.44 o 
  22   4   1       68.73       54.81     41.93 o 
 -19   5   1       27.65       41.77     40.57 o 
 -17   5   1       67.52      105.30     33.10 o 
 -15   5   1      787.42      805.54     54.92 o 
 -13   5   1      710.65      874.26     59.32 o 
 -11   5   1       62.54       41.09     44.62 o 
  -9   5   1       25.50       74.95     39.94 o 
  -7   5   1      391.12      300.82     33.46 o 
  -5   5   1      184.36      164.60     40.21 o 
  -3   5   1      244.64      262.40     29.63 o 
  -1   5   1      480.71      513.13     50.68 o 
   1   5   1       27.74       44.18     37.26 o 
   3   5   1       57.96       55.35     34.21 o 
   5   5   1      492.03      561.34     86.30 o 
   7   5   1      297.68      347.22     53.80 o 
   9   5   1     1771.62     1970.01    105.98 o 
  11   5   1       43.27       26.14     30.27 o 
  13   5   1      383.01      406.12     46.72 o 
  15   5   1        1.70        9.72     32.51 o 
  17   5   1       16.50       85.99     39.58 o 
  19   5   1        0.14       70.17     68.08 o 
 -14   6   1      496.64      480.21     52.62 o 
 -12   6   1      748.31      752.59     68.15 o 
 -10   6   1       14.11      -43.83     43.83 o 
  -8   6   1     1721.77     1522.81    168.49 o 
  -6   6   1        0.00      -45.70     45.70 o 
  -4   6   1       30.93       -6.74     48.63 o 
  -2   6   1     2047.21     2173.34    258.50 o 
   0   6   1     1347.19     1276.46    173.43 o 
   2   6   1      126.92       23.86     48.12 o 
   4   6   1     5130.32     5169.26    322.35 o 
   6   6   1      276.88      313.99     53.46 o 
   8   6   1       25.12      102.07     47.85 o 
  10   6   1      464.79      476.12     60.28 o 
  12   6   1       29.23      -47.74     47.74 o 
  14   6   1      581.55      550.00     61.03 o 
  -3   7   1     1164.47     1175.70    201.23 o 
  -1   7   1      514.02      503.35     68.71 o 
   1   7   1      117.16      258.71    105.43 o 
   3   7   1        3.96       50.83     61.70 o 
 -28   0   2      132.37      190.86     83.82 o 
 -26   0   2       82.55      115.41     73.81 o 
 -24   0   2        0.12        6.05     52.01 o 
 -22   0   2      578.74      558.71     88.16 o 
 -20   0   2      276.48      256.22     63.41 o 
 -18   0   2      133.37       64.38     49.15 o 
 -16   0   2     1595.62     1522.93    105.84 o 
 -14   0   2    11173.74    12219.25    282.75 o 
 -12   0   2    11362.72    11088.04    225.64 o 
 -10   0   2    22521.05    22982.68    308.28 o 
  -8   0   2    16057.06    16098.41    268.78 o 
  -6   0   2     1997.75     2140.97     92.22 o 
  -4   0   2     2494.99     1685.63    193.62 o 
  -2   0   2    22738.24     9148.24    435.19 o 
   0   0   2    13292.50     5886.80    270.05 o 
   2   0   2        0.04      -14.47     22.81 o 
   4   0   2     2895.11     3268.38    111.43 o 
   6   0   2     2189.02     2637.65    105.64 o 
   8   0   2      128.22      680.98    244.43 o 
  10   0   2     4159.19     4037.27    140.20 o 
  12   0   2     4855.44     4555.58    180.59 o 
  14   0   2     2820.07     2542.60    180.23 o 
  16   0   2     2038.35     1669.60    114.48 o 
  18   0   2      385.94      424.70     80.27 o 
  20   0   2      858.28      813.99     89.56 o 
  22   0   2       16.11       22.62     36.22 o 
  24   0   2      151.39      110.39     41.29 o 
  26   0   2     2426.70     1824.06    133.75 o 
 -27   1   2       20.79      107.88     42.90 o 
 -25   1   2      639.00      867.44     97.85 o 
 -23   1   2      620.17      544.02     63.66 o 
 -21   1   2      817.04      724.34     60.24 o 
 -19   1   2        0.41       76.58     62.47 o 
 -17   1   2      432.91      423.14     35.73 o 
 -15   1   2      197.28      213.38    110.51 o 
 -13   1   2      330.45      346.84     51.35 o 
 -11   1   2      248.11      242.90     20.97 o 
  -9   1   2     3278.25     3310.71    113.80 o 
  -7   1   2      409.76      437.60     50.08 o 
  -5   1   2    14851.82    14205.56    190.57 o 
  -3   1   2    21074.77    22044.42    201.98 o 
  -1   1   2    82588.92    79848.46    404.65 o 
   1   1   2    15019.70    13742.74    122.23 o 
   3   1   2       23.33       78.24     10.27 o 
   5   1   2     1520.85     1610.55     51.67 o 
   7   1   2     4869.81     5480.07    120.20 o 
   9   1   2      791.88      927.00     53.38 o 
  11   1   2    35596.11    38484.66    699.46 o 
  13   1   2    26351.18    28839.46    510.54 o 
  15   1   2      260.91      224.85     76.13 o 
  19   1   2       42.52       73.85     99.47 o 
  21   1   2     1163.22     1252.65    138.01 o 
  23   1   2      173.99      226.16     51.40 o 
  25   1   2      187.68      333.35     56.25 o 
  27   1   2      421.76      450.94     95.32 o 
 -28   2   2      511.02      483.15     59.73 o 
 -26   2   2      588.69      505.86     53.68 o 
 -24   2   2     1832.29     2009.93    170.93 o 
 -22   2   2     6646.99     6618.20    241.69 o 
 -20   2   2        0.08        6.03     38.63 o 
 -18   2   2        0.52      107.59    159.93 o 
 -16   2   2     2050.03     2148.60     85.10 o 
 -14   2   2      429.51      348.06     27.74 o 
 -12   2   2      525.88      524.24     61.58 o 
 -10   2   2      880.77      924.83     54.69 o 
  -8   2   2      225.54      223.00     25.38 o 
  -6   2   2    10667.26    10905.33    190.89 o 
  -4   2   2    12653.99    13810.65    182.13 o 
  -2   2   2    94492.79    99247.21    504.14 o 
   0   2   2    41510.27    43609.59    280.40 o 
   2   2   2    12401.37    13450.09    151.72 o 
   4   2   2      288.48      310.12     22.83 o 
   6   2   2     1004.39     1136.61     47.38 o 
   8   2   2     9050.62     9337.89    193.78 o 
  10   2   2      115.99      129.92     22.34 o 
  12   2   2      134.81      123.39     31.67 o 
  14   2   2      113.58      179.38     33.57 o 
  16   2   2      728.81      853.89     97.85 o 
  18   2   2      783.21      598.49     84.09 o 
  20   2   2     1468.75     1657.85    177.64 o 
  22   2   2     1326.83     1408.18    157.03 o 
  24   2   2      490.21      463.09     97.23 o 
  26   2   2     1589.34     1309.83    116.72 o 
 -25   3   2      172.00       83.48     45.99 o 
 -23   3   2     4686.29     4927.04    180.34 o 
 -21   3   2     1666.63     1727.84     96.61 o 
 -19   3   2        8.55       52.93     25.13 o 
 -17   3   2       13.04       27.54     29.20 o 
 -15   3   2     1151.20     1178.46     78.67 o 
 -13   3   2     3102.50     2970.05    117.84 o 
 -11   3   2      240.80      209.10     23.41 o 
  -9   3   2       34.53       30.09     15.49 o 
  -7   3   2       12.35       42.43     15.64 o 
  -5   3   2      186.26      161.49     22.06 o 
  -3   3   2      208.41      167.21     25.27 o 
  -1   3   2     5848.60     6071.18    199.06 o 
   1   3   2    12761.35    13321.75    287.95 o 
   3   3   2      170.87      188.17     24.27 o 
   5   3   2    12875.55    13611.83    267.64 o 
   7   3   2      697.07      675.90     61.71 o 
   9   3   2     3624.64     3902.88    145.17 o 
  11   3   2       10.67        5.22     18.75 o 
  13   3   2     1697.05     1762.64    113.24 o 
  15   3   2        8.76       33.39     27.76 o 
  17   3   2      440.01      414.96     51.48 o 
  19   3   2      932.75      956.50     84.87 o 
  21   3   2      631.21      511.79     85.52 o 
  23   3   2      503.78      334.04     77.38 o 
  25   3   2        9.45       40.71     70.19 o 
 -24   4   2       53.92      -30.93     48.57 o 
 -22   4   2     2237.52     2210.06    126.21 o 
 -20   4   2      370.11      414.40     38.32 o 
 -18   4   2        5.72       -8.45     29.11 o 
 -16   4   2       91.42      102.05     37.94 o 
 -14   4   2       85.69       51.15     29.05 o 
 -12   4   2      558.09      638.97     45.25 o 
 -10   4   2      206.53      190.17     52.38 o 
  -8   4   2      757.18      649.37     53.76 o 
  -6   4   2      353.43      391.31     63.71 o 
  -4   4   2     1180.50     1174.67    104.47 o 
  -2   4   2    16084.58    17331.92    338.21 o 
   0   4   2    12498.73    13043.46    416.04 o 
   2   4   2      335.64      505.55     63.69 o 
   4   4   2       31.70      -19.89     19.89 o 
   6   4   2        3.91       60.34     30.85 o 
   8   4   2      738.59      831.98     90.82 o 
  10   4   2       63.79       55.92     22.75 o 
  12   4   2        3.92       12.42     24.03 o 
  14   4   2       54.14       39.95     26.74 o 
  16   4   2      627.10      701.55    102.13 o 
  18   4   2       31.62       29.56     33.66 o 
  20   4   2      324.06      302.32     45.82 o 
  22   4   2      630.59      564.41     98.14 o 
 -19   5   2      220.20       74.27     62.48 o 
 -17   5   2      742.67      581.24     84.22 o 
 -15   5   2     2109.96     2129.62    178.61 o 
 -13   5   2     1824.79     1884.53    165.91 o 
 -11   5   2      470.95      358.61     54.59 o 
  -9   5   2      923.84      948.42    130.28 o 
  -7   5   2      299.26      378.24     48.91 o 
  -5   5   2     1591.51     1643.61    175.98 o 
  -3   5   2      955.61     1030.33     67.66 o 
  -1   5   2     4537.99     4997.98    200.16 o 
   1   5   2       56.70      100.36     38.43 o 
   3   5   2        2.23       52.54     31.26 o 
   5   5   2     1222.70     1268.81    168.28 o 
   7   5   2       98.63      110.17     51.93 o 
   9   5   2       51.98       22.47     29.53 o 
  11   5   2      281.59      292.43     55.49 o 
  13   5   2       47.06       82.11     31.47 o 
  15   5   2      121.14      106.77     33.06 o 
  17   5   2      311.05      414.97     51.69 o 
  19   5   2      976.05      977.03     87.77 o 
 -14   6   2      404.27      496.32     59.62 o 
 -12   6   2      383.38      284.74     49.38 o 
 -10   6   2      577.81      726.55     76.42 o 
  -8   6   2      247.44      220.06     48.74 o 
  -6   6   2     1125.32      947.69    174.07 o 
  -4   6   2       23.58       30.55     55.97 o 
  -2   6   2      285.32      268.14     69.90 o 
   0   6   2        6.73       75.77     73.91 o 
   2   6   2      397.48      463.89     84.31 o 
   4   6   2     1298.95     1365.50    146.93 o 
   6   6   2     1981.53     2129.82    197.40 o 
   8   6   2      324.50      368.16     56.14 o 
  10   6   2      196.45      216.33     49.34 o 
  12   6   2     1039.65     1188.44     92.42 o 
  14   6   2      190.33      204.36     41.44 o 
  -3   7   2      122.46      349.04    218.93 o 
  -1   7   2       54.58       99.89     61.84 o 
   1   7   2        6.07      108.69     61.09 o 
 -29   1   3      411.03      502.11     62.47 o 
 -27   1   3      129.55      202.67     68.58 o 
 -25   1   3       47.97       71.18     99.29 o 
 -23   1   3     1026.16     1061.17     72.35 o 
 -21   1   3     1738.24     1749.10    150.58 o 
 -19   1   3      284.00      281.36     75.16 o 
 -17   1   3      143.92      151.96     31.18 o 
 -15   1   3       10.74       41.15     19.73 o 
 -13   1   3       31.44       36.44     15.83 o 
 -11   1   3      636.03      542.67     48.88 o 
  -9   1   3      451.96      472.60     43.92 o 
  -7   1   3     6585.27     6271.18    140.60 o 
  -5   1   3     1517.00     1589.63     48.56 o 
  -3   1   3    28603.82    28365.42    195.48 o 
  -1   1   3    31525.19    30601.11    186.27 o 
   1   1   3     1940.93     1852.65     49.38 o 
   3   1   3      548.64      513.51     32.71 o 
   5   1   3       40.17       65.24     16.09 o 
   7   1   3     6216.29     6212.85    142.90 o 
   9   1   3     1697.06     1804.57     89.25 o 
  11   1   3    10349.28    11069.54    212.46 o 
  13   1   3     2601.24     3032.67    123.73 o 
  15   1   3      155.58      151.54     27.86 o 
  17   1   3      403.11      371.20     64.38 o 
  19   1   3       62.04       91.58     74.80 o 
  21   1   3      131.25       78.28     83.19 o 
  23   1   3        4.39        6.32     33.23 o 
  25   1   3      764.23      697.67     71.41 o 
 -28   2   3      224.61      196.82    104.76 o 
 -24   2   3     3891.33     3985.97    199.35 o 
 -22   2   3     5453.27     5323.16    172.83 o 
 -20   2   3     1494.42     1722.18    163.46 o 
 -18   2   3      770.85      700.92     70.73 o 
 -16   2   3      187.32      158.39     31.74 o 
 -14   2   3     2692.13     3032.28    134.65 o 
 -12   2   3      257.56      250.25     46.34 o 
 -10   2   3     1402.42     1605.56     85.75 o 
  -8   2   3     1361.66     1244.61     49.38 o 
  -6   2   3     2993.29     2757.22     87.99 o 
  -4   2   3      261.07      243.20     28.11 o 
  -2   2   3     4966.65     5607.96    100.24 o 
   0   2   3    28852.62    30464.09    231.72 o 
   2   2   3      288.74      255.54     16.96 o 
   4   2   3     4755.34     5038.03     93.11 o 
   6   2   3      231.56      216.36     23.38 o 
   8   2   3     3126.69     3220.00    112.53 o 
  10   2   3     1022.13      973.44     66.73 o 
  12   2   3      647.96      668.55     71.09 o 
  14   2   3     5297.39     5331.72    206.58 o 
  16   2   3     7726.90     7501.12    318.67 o 
  18   2   3      673.92      587.36    101.29 o 
  20   2   3     1116.50     1080.00    124.55 o 
  22   2   3       69.37       60.47     41.05 o 
  24   2   3        0.07       30.78     44.38 o 
  26   2   3       23.73      -31.59     68.28 o 
 -25   3   3      199.69      223.42     46.35 o 
 -23   3   3     7137.99     7429.69    279.02 o 
 -21   3   3      875.18      758.88     77.93 o 
 -19   3   3      989.54      909.74     57.54 o 
 -17   3   3       93.09       66.85     22.34 o 
 -15   3   3      164.99      201.53     34.41 o 
 -13   3   3      334.76      266.18     27.40 o 
 -11   3   3      367.66      342.12     29.71 o 
  -9   3   3     9792.39    10746.79    214.90 o 
  -7   3   3     1655.83     1769.40     87.20 o 
  -5   3   3     2140.30     2075.42    101.36 o 
  -3   3   3     3123.48     3319.01    131.15 o 
  -1   3   3     3264.54     3559.35    115.40 o 
   1   3   3      908.96      833.01     53.67 o 
   3   3   3     3207.29     2807.46    122.12 o 
   5   3   3      931.36      961.24     81.79 o 
   7   3   3      126.64      108.04     34.08 o 
   9   3   3      176.38      169.37     21.81 o 
  11   3   3     2426.93     2360.46    103.48 o 
  13   3   3     4437.27     4817.03    147.60 o 
  15   3   3       12.18       50.82     27.01 o 
  17   3   3       35.37       18.37     41.39 o 
  19   3   3     2668.25     2582.91    217.62 o 
  21   3   3       17.16       30.45     47.10 o 
  23   3   3     1133.63     1036.80    125.63 o 
 -24   4   3      265.71      400.07     53.17 o 
 -22   4   3     2556.93     2746.05    151.19 o 
 -20   4   3       31.42       10.75     36.95 o 
 -18   4   3     1385.32     1371.27     71.25 o 
 -16   4   3      240.77      284.48     45.82 o 
 -14   4   3      481.84      419.27     66.95 o 
 -12   4   3      456.66      430.70     40.31 o 
 -10   4   3     5125.11     5511.98    174.05 o 
  -8   4   3      110.41       67.56     24.36 o 
  -6   4   3      113.00       75.77     33.90 o 
  -4   4   3    10999.20    11467.96    299.02 o 
  -2   4   3    11555.50    12566.10    232.66 o 
   0   4   3    20484.48    21646.52    378.48 o 
   2   4   3     3254.05     3648.06    140.99 o 
   4   4   3        0.00      -12.85     21.06 o 
   6   4   3      487.41      564.76     66.50 o 
   8   4   3      524.24      606.47     73.74 o 
  10   4   3       62.09       39.16     26.85 o 
  12   4   3       22.61       36.20     26.32 o 
  14   4   3     1727.78     1850.80    119.26 o 
  16   4   3      354.43      399.37     51.71 o 
  18   4   3      385.66      450.95     52.34 o 
  20   4   3       52.10       30.77     38.85 o 
  22   4   3      143.89      218.33     42.39 o 
 -19   5   3       43.79       -9.46     55.44 o 
 -17   5   3       83.49       70.99     45.44 o 
 -15   5   3     2325.11     2217.79    122.02 o 
 -13   5   3     1621.28     1551.93     97.78 o 
 -11   5   3        3.98       33.50     31.49 o 
  -9   5   3     2309.28     2406.15    128.60 o 
  -7   5   3     2673.94     2751.42    155.59 o 
  -5   5   3     2888.44     2898.47    182.87 o 
  -3   5   3      108.08      111.05     41.89 o 
  -1   5   3     9413.93     9063.49    249.66 o 
   1   5   3      563.48      582.87     58.41 o 
   3   5   3     2007.31     2107.36    191.67 o 
   5   5   3      349.66      294.97     46.18 o 
   7   5   3      379.35      344.45     44.04 o 
   9   5   3      366.73      386.15     81.49 o 
  11   5   3      312.04      264.67     36.59 o 
  13   5   3        5.30       -0.17     31.64 o 
  15   5   3       24.18      104.74     72.55 o 
  17   5   3       15.66       90.52     39.82 o 
 -14   6   3      235.34      196.47     49.72 o 
 -12   6   3     1103.39     1090.35    131.84 o 
 -10   6   3      244.09      199.15     57.46 o 
  -8   6   3      735.29      566.84    143.17 o 
  -6   6   3       36.39       37.03     53.70 o 
  -4   6   3       74.84       86.88     48.60 o 
  -2   6   3     6405.91     6865.96    256.95 o 
   0   6   3     2003.61     1751.27    134.42 o 
   2   6   3      239.07       96.49     46.94 o 
   4   6   3     1452.24     1330.35    154.47 o 
   6   6   3       29.87       -2.80     42.76 o 
   8   6   3       12.95       29.98     48.85 o 
  10   6   3      351.02      454.12     71.37 o 
  12   6   3      471.77      492.92     75.12 o 
 -28   0   4       26.71       71.06    107.32 o 
 -26   0   4     1390.38     1089.83    276.00 o 
 -24   0   4    15051.23    15310.55    923.77 o 
 -22   0   4    17266.81    18534.66    972.69 o 
 -20   0   4     6783.28     6938.99    548.51 o 
 -18   0   4     5548.88     5480.07    197.41 o 
 -16   0   4       34.63       64.27     25.14 o 
 -14   0   4      680.38      777.80     66.18 o 
 -12   0   4     2590.61     2827.61    125.67 o 
 -10   0   4     6239.27     5207.23    155.31 o 
  -8   0   4      766.68      994.71    108.53 o 
  -6   0   4    66111.65    61395.74   1062.92 o 
  -4   0   4    72831.73    65542.91    732.83 o 
  -2   0   4     7318.33     6523.30    175.16 o 
   0   0   4    24703.90    21433.70    278.05 o 
   2   0   4    12722.45    11571.16    234.27 o 
   4   0   4     7103.90     7995.81    279.33 o 
   6   0   4     1151.03     1276.80    157.98 o 
   8   0   4    10891.95    10975.15    268.19 o 
  10   0   4    21946.62    23130.57    473.77 o 
  12   0   4       10.76       88.32     28.34 o 
  14   0   4     4149.11     4143.20    220.74 o 
  16   0   4      884.37      937.44    114.62 o 
  18   0   4      105.41      170.60     53.54 o 
  20   0   4      521.89      501.13    109.04 o 
  22   0   4        5.99       61.53     43.21 o 
  24   0   4     4334.77     3383.36    206.67 o 
  26   0   4      930.95      852.46    125.93 o 
 -29   1   4      778.07      802.08    163.08 o 
 -27   1   4       25.22      189.12     70.50 o 
 -25   1   4     4546.27     4700.10    196.06 o 
 -23   1   4     6338.92     6869.40    185.14 o 
 -21   1   4        0.00       19.16     26.37 o 
 -19   1   4        3.06       39.21     79.05 o 
 -17   1   4     2846.63     2743.82    101.42 o 
 -15   1   4     3425.38     3377.73    156.24 o 
 -13   1   4        0.11     1209.38    489.01 o 
 -11   1   4      114.65      101.83     25.72 o 
  -9   1   4     4347.65     4508.42    124.84 o 
  -7   1   4     1332.87     1406.98     50.60 o 
  -5   1   4     1939.87     1713.04     56.07 o 
  -3   1   4       79.00      214.55     18.01 o 
  -1   1   4    44669.14    42701.34    273.93 o 
   1   1   4       43.03       34.95     14.42 o 
   3   1   4     4747.46     4494.22     93.32 o 
   5   1   4       68.79       84.69     12.74 o 
   7   1   4     5994.94     5770.60    167.43 o 
   9   1   4      127.42      141.65     20.84 o 
  11   1   4     1073.52     1374.05     80.04 o 
  13   1   4      204.16      210.64     57.33 o 
  15   1   4        7.55      486.41    305.82 o 
  17   1   4      106.02      136.18     55.60 o 
  19   1   4       32.23       73.49     32.76 o 
  21   1   4      429.29      338.92     52.40 o 
  23   1   4      597.58      621.19    114.30 o 
  25   1   4      983.53      897.40     72.86 o 
 -28   2   4        7.62      -27.75     51.61 o 
 -26   2   4       11.19       44.61    193.82 o 
 -24   2   4     3337.20     3222.83    177.06 o 
 -22   2   4      286.65      385.44     81.57 o 
 -20   2   4     1441.91     1355.67    134.30 o 
 -18   2   4      928.02      942.21     94.35 o 
 -16   2   4     9817.03    10159.94    297.05 o 
 -14   2   4      896.16      817.96    106.41 o 
 -12   2   4     8955.95     8912.23    293.60 o 
 -10   2   4      619.46      465.73     76.46 o 
  -8   2   4     3500.19     3349.23     80.81 o 
  -6   2   4        6.28       32.89     15.01 o 
  -4   2   4     2185.48     2045.74     55.29 o 
  -2   2   4     1330.35     1338.89     47.58 o 
   0   2   4      164.39      155.44     13.13 o 
   2   2   4     2848.51     2949.27     68.87 o 
   4   2   4     7379.18     7344.70    142.10 o 
   6   2   4       26.83       45.08     14.20 o 
   8   2   4     2334.57     2288.28     84.42 o 
  10   2   4      358.17      246.73     29.98 o 
  12   2   4      102.71       92.26     37.87 o 
  14   2   4      120.76      144.64     32.39 o 
  16   2   4      535.36      414.34    108.02 o 
  18   2   4      455.93      378.05     66.65 o 
  20   2   4        1.44       59.00     43.62 o 
  22   2   4      343.49      368.50     50.74 o 
  24   2   4     1862.57     1866.58    258.77 o 
 -25   3   4     2570.07     2581.73    151.44 o 
 -23   3   4     3561.05     3400.42    213.53 o 
 -21   3   4      519.20      532.72     62.77 o 
 -19   3   4       27.58       -8.29     34.83 o 
 -17   3   4      213.89      178.60     29.97 o 
 -15   3   4      557.93      490.59     74.14 o 
 -13   3   4      146.92      147.47     18.29 o 
 -11   3   4     5041.62     5276.68    148.99 o 
  -9   3   4     1907.91     2214.41     94.14 o 
  -7   3   4        8.34       38.80     17.40 o 
  -5   3   4     1369.57     1243.69     81.23 o 
  -3   3   4     2773.56     3026.70    131.56 o 
  -1   3   4     2928.78     3135.72    106.77 o 
   1   3   4      177.49      168.51     24.15 o 
   3   3   4       11.20       64.63     20.17 o 
   5   3   4      955.52      992.19     68.32 o 
   7   3   4       33.44       34.71     22.45 o 
   9   3   4     5665.01     5861.28    194.48 o 
  11   3   4     2907.71     2948.01    135.67 o 
  13   3   4      776.35      765.35     74.82 o 
  15   3   4     1392.45     1625.98    119.70 o 
  17   3   4      124.38      124.44     32.85 o 
  19   3   4       41.24       23.83    114.71 o 
  21   3   4       91.09      158.11     42.92 o 
  23   3   4       45.48       40.00     65.12 o 
 -24   4   4     1248.70     1109.50     91.94 o 
 -22   4   4      518.09      528.41     46.89 o 
 -20   4   4      166.13      273.20     34.20 o 
 -18   4   4      174.40      130.50     29.36 o 
 -16   4   4       59.96      125.94     31.75 o 
 -14   4   4       46.84       43.23     32.62 o 
 -12   4   4      998.82      977.15     58.44 o 
 -10   4   4     5099.63     5571.21    168.64 o 
  -8   4   4      265.21      331.73     42.80 o 
  -6   4   4      486.46      557.52     55.45 o 
  -4   4   4     2589.08     2771.93    189.62 o 
  -2   4   4     9490.63     9702.82    228.48 o 
   0   4   4     8359.99     8070.02    216.42 o 
   2   4   4     2744.17     3132.69    127.63 o 
   4   4   4     6993.75     7632.37    252.98 o 
   6   4   4     1285.79     1304.33    125.00 o 
   8   4   4      187.15      249.07     47.52 o 
  10   4   4      156.85      178.88     26.05 o 
  12   4   4      553.22      515.58     61.32 o 
  14   4   4     2128.62     2236.66    137.49 o 
  16   4   4     3070.47     3362.33    213.83 o 
  18   4   4      923.54      915.33    101.56 o 
  20   4   4     2276.33     2258.64    183.37 o 
 -19   5   4        0.00      -12.49     59.62 o 
 -17   5   4       22.06       89.22     38.54 o 
 -15   5   4      363.11      452.36     57.21 o 
 -13   5   4      187.95      221.01     37.39 o 
 -11   5   4       49.92      100.50     30.35 o 
  -9   5   4      496.25      474.19     42.47 o 
  -7   5   4      661.56      661.74     71.80 o 
  -5   5   4       24.55       83.42     50.26 o 
  -3   5   4      406.76      368.91     67.31 o 
  -1   5   4      152.29       96.68     30.30 o 
   1   5   4     1480.08     1417.97     96.34 o 
   3   5   4      162.27      162.99     28.45 o 
   5   5   4     1208.83     1084.14    105.82 o 
   7   5   4      161.89      152.38     37.31 o 
   9   5   4       88.04       42.95     34.52 o 
  11   5   4     2040.08     1783.89    122.75 o 
  13   5   4        2.41       11.57     36.75 o 
  15   5   4      639.66      586.90    128.93 o 
  17   5   4     1283.81     1223.50    111.54 o 
 -14   6   4       27.10      106.45     61.88 o 
 -12   6   4       29.84        9.78     48.50 o 
 -10   6   4      188.08       81.25     58.65 o 
  -8   6   4      951.93      882.85    110.27 o 
  -6   6   4        2.85       86.96     48.66 o 
  -4   6   4     9071.90     9190.77    379.82 o 
  -2   6   4     1672.55     1371.08    120.02 o 
   0   6   4      793.88      748.72     59.68 o 
   2   6   4      876.15      931.49    123.64 o 
   4   6   4       58.28        2.37     41.54 o 
   6   6   4      268.14      212.64     47.50 o 
   8   6   4       77.62      145.20     53.37 o 
  10   6   4      140.18      195.42     40.42 o 
  12   6   4      138.55      187.11     42.76 o 
 -29   1   5        2.15      -62.18    101.83 o 
 -27   1   5        9.57       50.54     58.64 o 
 -25   1   5      402.95      371.71     51.62 o 
 -23   1   5     4225.84     4536.28    220.00 o 
 -21   1   5      270.13      305.79     39.38 o 
 -19   1   5     2108.41     1953.10    108.32 o 
 -17   1   5     3838.26     3938.11    158.48 o 
 -15   1   5      373.79      279.91     42.51 o 
 -13   1   5     6115.32     5844.84    212.89 o 
 -11   1   5        6.44       90.99     38.05 o 
  -9   1   5     7580.81     7593.70    142.58 o 
  -7   1   5      793.12      867.48     50.97 o 
  -5   1   5     1397.79     1388.43     50.15 o 
  -3   1   5    38965.03    37673.04    305.64 o 
  -1   1   5      242.10      210.66     22.78 o 
   1   1   5     5424.71     5103.69    111.48 o 
   3   1   5     9157.29     9366.47    147.65 o 
   5   1   5      141.87      123.75     17.42 o 
   7   1   5     1246.44     1069.58     93.32 o 
  11   1   5        9.88       54.19     94.49 o 
  13   1   5       17.79       46.68     64.31 o 
  17   1   5      473.76      431.81    110.35 o 
  19   1   5      181.58      202.53     34.38 o 
  21   1   5      651.37      696.19     58.15 o 
  23   1   5      525.29      644.83     71.09 o 
  25   1   5      621.28      754.00     69.67 o 
 -28   2   5       26.22       72.79     44.96 o 
 -26   2   5      133.55      143.64     46.29 o 
 -24   2   5     7936.34     8653.31    398.84 o 
 -22   2   5      102.98      101.47     32.62 o 
 -20   2   5        2.54       -0.62     33.39 o 
 -18   2   5      271.44      207.18     64.08 o 
 -16   2   5       58.75       82.04     27.35 o 
 -14   2   5     1125.92     1161.77    133.23 o 
 -12   2   5      880.64     1034.87    144.66 o 
 -10   2   5     4600.65     5116.81    163.29 o 
  -8   2   5        0.92       26.24     12.27 o 
  -6   2   5      935.83     1058.41     58.17 o 
  -4   2   5       13.07       10.58     18.43 o 
  -2   2   5      312.42      357.66     26.27 o 
   0   2   5     1081.78     1033.95     49.19 o 
   2   2   5     4709.69     5291.57    113.37 o 
   4   2   5    13397.34    13942.44    222.40 o 
   6   2   5     2385.08     2002.89     82.04 o 
   8   2   5      352.36      340.89     27.78 o 
  10   2   5     2056.46     2016.01    100.30 o 
  12   2   5      164.33      151.50     24.99 o 
  14   2   5      263.57      283.34     70.43 o 
  16   2   5        0.20        6.11     44.03 o 
  18   2   5      893.59      804.69    109.84 o 
  20   2   5     1549.94     1869.01    271.47 o 
  22   2   5       24.02       68.84     52.83 o 
  24   2   5      640.57      517.02    111.35 o 
 -25   3   5      180.26      143.62     58.41 o 
 -23   3   5      763.10      621.51     97.88 o 
 -21   3   5        5.20       11.31     30.61 o 
 -19   3   5       78.22       96.14     35.23 o 
 -17   3   5       73.27      105.40     23.59 o 
 -15   3   5      449.74      431.13     38.57 o 
 -13   3   5      410.98      340.52     34.84 o 
 -11   3   5      297.23      310.65     43.58 o 
  -9   3   5     1317.89     1351.24     80.55 o 
  -7   3   5      588.30      620.76     51.60 o 
  -5   3   5       18.45       35.86     19.99 o 
  -3   3   5     1188.46     1140.80     71.97 o 
  -1   3   5      337.43      291.33     29.83 o 
   1   3   5     2080.89     2052.82     98.64 o 
   3   3   5     4449.32     4544.18    143.28 o 
   5   3   5     3616.21     3947.99    120.18 o 
   7   3   5      961.24      975.52     57.05 o 
   9   3   5       88.82       82.27     30.55 o 
  11   3   5     6130.52     6177.56    175.34 o 
  13   3   5     2427.18     2374.63    138.83 o 
  15   3   5     4475.56     4631.65    203.89 o 
  17   3   5     5667.44     6003.22    353.90 o 
  19   3   5     1776.51     1954.68    219.91 o 
  21   3   5      319.70      254.83     64.31 o 
 -24   4   5       69.23        7.32     89.55 o 
 -22   4   5       12.28        3.72     37.85 o 
 -20   4   5        7.89      -29.34     31.61 o 
 -18   4   5      432.64      416.51     51.63 o 
 -16   4   5        2.01      -34.02     34.02 o 
 -14   4   5       11.79        6.61     31.20 o 
 -12   4   5     1192.74     1245.28     81.75 o 
 -10   4   5     1196.84     1235.39     78.47 o 
  -8   4   5      518.38      437.20     75.49 o 
  -6   4   5      180.39      197.64     27.10 o 
  -4   4   5      193.48      149.89     29.52 o 
  -2   4   5     8297.24     8885.05    225.80 o 
   0   4   5      913.36      999.70     69.88 o 
   2   4   5     1517.21     1353.93     86.72 o 
   4   4   5     1738.06     1790.97     97.36 o 
   6   4   5     2344.05     2583.92    152.13 o 
   8   4   5        1.29       24.45     23.08 o 
  10   4   5       35.53       42.38     29.45 o 
  12   4   5       16.75       56.27     40.52 o 
  14   4   5       52.23        2.80     31.52 o 
  16   4   5     1846.81     1895.72    173.84 o 
  18   4   5       55.47       97.10     37.52 o 
  20   4   5       25.75       44.38     44.77 o 
 -19   5   5       51.83       21.68     47.38 o 
 -17   5   5      630.66      667.87     46.66 o 
 -15   5   5      107.30       84.26     36.60 o 
 -13   5   5      318.98      212.85     53.76 o 
 -11   5   5      212.02      173.78     62.82 o 
  -9   5   5      116.92       93.84     51.44 o 
  -7   5   5       37.92       85.93     31.60 o 
  -5   5   5     1066.89      913.40     98.79 o 
  -3   5   5      329.45      343.30     48.01 o 
  -1   5   5      260.23      251.73     42.78 o 
   1   5   5     2239.23     2442.21    147.57 o 
   3   5   5     1871.15     1927.07    165.09 o 
   5   5   5     1786.21     1925.58    148.21 o 
   7   5   5       49.42       58.64     30.13 o 
   9   5   5     3186.72     3195.46    179.23 o 
  11   5   5     1733.42     1621.04    154.03 o 
  13   5   5     1058.76     1202.71    134.70 o 
  15   5   5     1798.82     2394.10    200.52 o 
 -14   6   5      612.30      585.29    115.85 o 
 -12   6   5       43.15      133.55     47.82 o 
 -10   6   5       33.22      114.88     50.28 o 
  -8   6   5        9.15        9.83     42.68 o 
  -6   6   5     1041.38     1110.59    127.74 o 
  -4   6   5     9167.78     9470.10    358.27 o 
  -2   6   5    14046.56    14594.79    471.32 o 
   0   6   5       15.68       35.71     34.51 o 
   2   6   5       30.99       16.18     42.65 o 
   4   6   5       36.98       21.72     40.35 o 
   6   6   5       67.12       78.43     43.24 o 
   8   6   5      825.11      671.07     63.88 o 
  10   6   5     1042.03      951.12     76.03 o 
 -28   0   6       28.56      -13.81     66.83 o 
 -26   0   6       30.82        2.31     58.09 o 
 -24   0   6       77.00      151.09     55.21 o 
 -22   0   6     6892.83     6877.75    239.49 o 
 -20   0   6      139.11      237.07     45.66 o 
 -18   0   6     6359.03     6297.14    222.15 o 
 -16   0   6      588.30      729.50     68.08 o 
 -14   0   6     2307.58     2672.63    130.99 o 
 -12   0   6     5432.60     6270.30    392.10 o 
 -10   0   6    14331.16    13140.66    361.58 o 
  -6   0   6     1174.50     1400.01    126.89 o 
  -4   0   6     2590.46     2499.14    122.52 o 
  -2   0   6    12801.11    11605.74    300.52 o 
   0   0   6    17998.94    15852.88    275.78 o 
   2   0   6    16728.36    17055.17    321.99 o 
   4   0   6      921.50      900.57    176.21 o 
   6   0   6        2.94       73.87     67.59 o 
   8   0   6     7735.09     7332.47    379.69 o 
  10   0   6      506.79      455.13    159.15 o 
  12   0   6     2615.03     2874.43    232.86 o 
  14   0   6      779.88      731.37     67.38 o 
  16   0   6      906.82      721.64     69.70 o 
  18   0   6     1767.68     1852.25    156.70 o 
  20   0   6      196.81      213.41     59.95 o 
  22   0   6       17.42       80.57     49.65 o 
  24   0   6     1326.24     1426.87    156.10 o 
 -27   1   6     3413.02     3166.55    172.63 o 
 -25   1   6    11635.19    12635.47    391.67 o 
 -23   1   6     5126.61     5308.42    235.31 o 
 -21   1   6      769.61      814.09     85.64 o 
 -19   1   6      337.92      417.88     66.57 o 
 -17   1   6        3.33       49.63     39.22 o 
 -15   1   6     1887.50     1698.52    144.25 o 
 -13   1   6     2074.35     2398.52    238.52 o 
 -11   1   6    12844.11    14296.72    245.69 o 
  -9   1   6    16099.26    16611.87    283.72 o 
  -7   1   6      121.58      117.61     31.30 o 
  -5   1   6    11893.84    10957.91    173.75 o 
  -3   1   6      300.55      279.21     30.99 o 
  -1   1   6      323.81      294.09     25.63 o 
   1   1   6      949.85     1018.35     52.89 o 
   3   1   6      630.67      798.52     51.18 o 
   5   1   6     2423.82     2496.78     85.44 o 
   7   1   6      608.37      583.44     36.68 o 
   9   1   6     1011.86      933.61     63.70 o 
  11   1   6        1.46        2.38     39.86 o 
  13   1   6       83.63       94.79     28.48 o 
  15   1   6     1013.60     1034.77    112.27 o 
  17   1   6      393.99      409.18     76.75 o 
  19   1   6      238.97      299.70     46.15 o 
  21   1   6       96.65      336.12    166.17 o 
  23   1   6      184.26      199.20     49.95 o 
 -26   2   6       83.98      112.24     40.88 o 
 -24   2   6     4995.97     5451.27    225.99 o 
 -22   2   6     5771.30     5645.57    273.14 o 
 -20   2   6      189.58       98.48     91.94 o 
 -18   2   6      840.76      732.43    199.63 o 
 -16   2   6       72.94       95.50     30.07 o 
 -14   2   6     2035.69     2192.05    163.20 o 
 -12   2   6     7045.77     7377.91    228.18 o 
 -10   2   6      606.24      598.92     40.60 o 
  -8   2   6      161.40      132.90     35.76 o 
  -6   2   6     1083.12     1019.76     46.83 o 
  -4   2   6     1050.05     1192.45     53.13 o 
  -2   2   6      236.91      246.13     19.13 o 
   0   2   6      684.30      670.10     55.10 o 
   2   2   6     3255.13     3964.09    114.85 o 
   4   2   6     1847.83     1882.08     74.89 o 
   6   2   6        1.41        2.70     17.30 o 
   8   2   6       42.68       53.42     17.58 o 
  10   2   6      233.76      200.45     26.74 o 
  12   2   6       71.34       95.16     25.42 o 
  16   2   6       80.48      156.99     75.52 o 
  18   2   6        0.30       25.56     39.41 o 
  20   2   6      199.59      294.00     51.84 o 
  22   2   6       66.15      204.21     50.19 o 
 -25   3   6      150.06      203.07     45.24 o 
 -23   3   6        0.00       -2.97     47.48 o 
 -21   3   6       22.51       10.49     31.01 o 
 -19   3   6      209.12      238.15     33.80 o 
 -17   3   6      132.73      178.80     43.28 o 
 -15   3   6        3.18       23.10     32.81 o 
 -13   3   6      165.16      179.95     27.58 o 
 -11   3   6      231.37      204.67     39.58 o 
  -9   3   6      289.49      239.33     34.33 o 
  -7   3   6       31.74       46.33     17.66 o 
  -5   3   6     2921.54     2534.88     96.05 o 
  -3   3   6     2309.15     2093.72     86.20 o 
  -1   3   6      906.87      873.21     71.58 o 
   1   3   6     8774.20     9726.08    220.56 o 
   3   3   6    11066.54    11625.34    233.59 o 
   5   3   6       43.06       24.88     16.74 o 
   7   3   6      126.43       96.15     49.85 o 
   9   3   6      269.42      191.32     87.97 o 
  11   3   6       38.53       66.67     67.58 o 
  13   3   6      510.34      457.98     47.73 o 
  15   3   6     9918.72    10092.92    270.28 o 
  17   3   6     2665.14     2968.64    214.49 o 
  19   3   6      580.09      655.08     80.05 o 
  21   3   6      563.05      538.06    117.92 o 
 -22   4   6     1079.99     1037.66     87.58 o 
 -20   4   6       45.81       61.81     32.10 o 
 -18   4   6      334.63      287.63     67.23 o 
 -16   4   6      117.62      154.36     36.41 o 
 -14   4   6      225.41      131.79     35.85 o 
 -12   4   6      667.64      661.40     48.22 o 
 -10   4   6     1680.74     1779.41     99.16 o 
  -8   4   6      518.66      466.39     64.85 o 
  -6   4   6      443.50      419.26     44.89 o 
  -4   4   6     2001.42     1796.52    128.44 o 
  -2   4   6     1235.04     1173.56    101.81 o 
   0   4   6        5.93       31.45     21.74 o 
   2   4   6      243.95      220.99     26.59 o 
   4   4   6      105.00      111.04     31.56 o 
   6   4   6     2397.02     2340.84    133.83 o 
   8   4   6      214.83      223.16     38.89 o 
  10   4   6     2284.67     2116.64    197.30 o 
  12   4   6       56.42       64.16     31.14 o 
  14   4   6     2107.57     1938.75    187.35 o 
  16   4   6     1782.23     1943.30    177.49 o 
  18   4   6     1118.99     1116.34    114.48 o 
 -19   5   6      408.89      430.16     72.98 o 
 -17   5   6        4.58       36.28     47.09 o 
 -15   5   6       79.46       93.53     35.37 o 
 -13   5   6       56.43       50.98     35.36 o 
 -11   5   6      760.48      805.79    100.35 o 
  -9   5   6      130.61      117.45     57.09 o 
  -7   5   6      126.67      179.44     35.51 o 
  -5   5   6     5508.01     5781.09    242.10 o 
  -3   5   6       37.02       43.21     31.65 o 
  -1   5   6      255.91      247.65     30.05 o 
   1   5   6       45.20       40.82     28.02 o 
   3   5   6     1003.88     1122.51     78.03 o 
   5   5   6        3.25        3.48     33.17 o 
   7   5   6        0.50       24.25     41.62 o 
   9   5   6     1410.44     1604.42    162.61 o 
  11   5   6      385.36      474.91    114.33 o 
  13   5   6      234.46      159.27     40.53 o 
  15   5   6      400.79      321.63    101.73 o 
 -12   6   6       27.22       78.79     41.40 o 
 -10   6   6       86.10       54.83     42.16 o 
  -8   6   6       83.01      111.01     59.93 o 
  -6   6   6      153.21      201.54     43.94 o 
  -4   6   6     1050.89      900.23     98.98 o 
  -2   6   6     1221.28     1233.85    113.87 o 
   0   6   6      623.95      678.84     56.53 o 
   2   6   6       24.99       73.43     43.86 o 
   4   6   6      126.93      150.30     42.54 o 
   6   6   6        9.59        8.76     42.93 o 
   8   6   6     1431.86     1531.54    106.37 o 
 -27   1   7     1137.41     1368.49    141.75 o 
 -25   1   7     7308.65     8335.87    304.27 o 
 -23   1   7      183.45      130.17    112.70 o 
 -21   1   7       14.43       -4.44     34.81 o 
 -19   1   7        8.88     1167.29    286.08 o 
 -17   1   7      191.64      157.71    102.45 o 
 -15   1   7      407.65      386.46     71.59 o 
 -13   1   7     2766.23     2880.67    138.66 o 
 -11   1   7     6446.40     6239.47    174.89 o 
  -9   1   7      421.68      364.24     47.93 o 
  -7   1   7      894.93      784.44     51.94 o 
  -5   1   7      521.26      485.59     37.21 o 
  -3   1   7       31.14       52.29     19.87 o 
  -1   1   7      535.32      405.91     41.73 o 
   1   1   7     9233.64     9890.57    196.63 o 
   3   1   7     3178.15     3470.84    118.57 o 
   5   1   7       85.50       30.55     21.21 o 
   7   1   7      973.21     1016.19    113.90 o 
   9   1   7      175.79      189.97     85.48 o 
  11   1   7      208.00      199.00    207.38 o 
  13   1   7      177.15      160.59     72.47 o 
  15   1   7     5213.40     5678.69    173.59 o 
  17   1   7     1107.03      923.66     84.29 o 
  19   1   7       91.07      121.69     33.89 o 
  21   1   7       93.56      121.41     38.30 o 
  23   1   7      373.70      362.80     79.64 o 
 -26   2   7       23.73       83.18     55.15 o 
 -24   2   7     1642.55     1592.75    137.22 o 
 -22   2   7       27.12       12.62     46.38 o 
 -20   2   7      667.67      511.56     91.79 o 
 -18   2   7      106.59      128.05     28.97 o 
 -16   2   7        3.27       23.72     25.02 o 
 -14   2   7       34.18       36.39     26.22 o 
 -12   2   7       57.61       49.20     21.21 o 
 -10   2   7     1474.20     1487.03     71.09 o 
  -8   2   7     3801.30     3766.86    114.65 o 
  -6   2   7        3.32       27.65     18.45 o 
  -4   2   7     2426.58     2661.42     89.59 o 
  -2   2   7      582.51      615.92     43.74 o 
   0   2   7      357.82      352.14     38.42 o 
   2   2   7        4.04       52.20     22.14 o 
   4   2   7      400.57      334.57     28.93 o 
   6   2   7      692.21      782.65     49.71 o 
   8   2   7     2801.91     2818.75    119.44 o 
  10   2   7      190.31      169.95     27.57 o 
  12   2   7      195.32      414.05    340.27 o 
  14   2   7       96.36       90.37     42.34 o 
  16   2   7     1256.62     1236.59     74.02 o 
  18   2   7       38.76       21.09     43.92 o 
  22   2   7      106.13      174.44     52.09 o 
 -25   3   7     2058.89     1845.26    155.03 o 
 -23   3   7      969.48     1027.11     85.84 o 
 -21   3   7      268.08      303.09     39.55 o 
 -19   3   7      563.52      548.23     57.06 o 
 -17   3   7      178.26      208.95     36.20 o 
 -15   3   7      249.00      273.57     32.35 o 
 -13   3   7      541.93      631.10     46.89 o 
 -11   3   7      513.51      494.25     61.43 o 
  -9   3   7      694.83      595.26     68.12 o 
  -7   3   7       10.20       34.75     17.93 o 
  -5   3   7     5891.29     5691.20    157.19 o 
  -3   3   7      157.68      148.69     24.59 o 
  -1   3   7     2460.04     2289.70    103.67 o 
   1   3   7     5265.00     5624.26    173.47 o 
   3   3   7     6922.54     7167.89    199.95 o 
   5   3   7     1651.24     1661.53     99.72 o 
   7   3   7      629.27      695.32     69.33 o 
   9   3   7      918.59      993.12    102.97 o 
  11   3   7      165.49      185.39     49.69 o 
  13   3   7        7.39       36.89     37.51 o 
  15   3   7     4604.18     4793.05    325.16 o 
  17   3   7     4125.62     4279.31    259.85 o 
  19   3   7      604.59      565.03     82.81 o 
 -22   4   7        0.09       58.25     43.89 o 
 -20   4   7     1323.04     1256.22    100.02 o 
 -18   4   7       84.18      156.39     42.78 o 
 -16   4   7     1436.52     1318.05    121.45 o 
 -14   4   7       44.25       32.91     32.54 o 
 -12   4   7      491.93      314.62     64.11 o 
 -10   4   7        3.65       32.78     29.35 o 
  -8   4   7      609.07      574.50     59.05 o 
  -6   4   7     1185.84     1143.61     98.78 o 
  -4   4   7        1.04       12.18     23.28 o 
  -2   4   7     1317.85     1343.75     90.92 o 
   0   4   7       17.18       67.44     20.29 o 
   2   4   7      260.57      210.85     29.22 o 
   4   4   7       85.15       99.41     25.27 o 
   6   4   7       49.61       17.63     25.43 o 
   8   4   7        4.72       -9.48     23.06 o 
  10   4   7      313.54      219.56     53.51 o 
  12   4   7      240.49      254.65     64.34 o 
  14   4   7     2922.69     3158.31    270.61 o 
  16   4   7     5298.41     5268.30    304.68 o 
  18   4   7      486.28      378.04     56.48 o 
 -19   5   7      138.12      121.44     47.87 o 
 -17   5   7       83.94       86.79     43.63 o 
 -15   5   7      148.23      166.15     49.48 o 
 -13   5   7      123.96      146.78     38.39 o 
 -11   5   7      417.20      462.87     40.61 o 
  -9   5   7      395.34      374.65     39.65 o 
  -7   5   7     1132.58      995.72     94.83 o 
  -5   5   7      573.19      539.30     59.16 o 
  -3   5   7       14.17       25.97     31.08 o 
  -1   5   7     1265.21     1282.56    116.14 o 
   1   5   7        2.38       31.57     28.13 o 
   3   5   7        5.34       48.85     27.41 o 
   5   5   7      563.23      519.59     62.03 o 
   7   5   7       37.69       57.04     36.83 o 
   9   5   7     3043.90     3051.79    220.93 o 
  11   5   7      353.00      277.27     42.29 o 
  13   5   7     1051.67     1198.86    122.30 o 
 -12   6   7      533.78      545.94     50.65 o 
 -10   6   7      180.50      221.46     43.06 o 
  -8   6   7      213.93      195.36     43.41 o 
  -6   6   7       81.03       63.41     41.24 o 
  -4   6   7       55.01       49.69     43.11 o 
  -2   6   7       14.41       54.34     42.54 o 
   0   6   7       85.88      131.18     59.26 o 
   2   6   7      397.88      377.69     73.18 o 
   4   6   7        0.04       91.70     57.94 o 
   6   6   7      129.62      216.60     40.00 o 
 -28   0   8      131.68      127.41     70.09 o 
 -26   0   8        4.62       19.23     55.14 o 
 -24   0   8      191.87      162.95     47.86 o 
 -22   0   8      676.66      580.13     87.64 o 
 -20   0   8      160.84      183.05     42.23 o 
 -18   0   8      372.59      274.27    113.31 o 
 -16   0   8      443.58      414.72     97.76 o 
 -14   0   8     3584.83     4362.85    227.79 o 
 -12   0   8     7709.12     9215.16    330.70 o 
 -10   0   8     7172.73     7654.26    450.68 o 
  -8   0   8    10432.27    10784.98    415.16 o 
  -6   0   8     4072.11     4193.95    303.87 o 
  -4   0   8    13575.76    13525.88    450.32 o 
  -2   0   8     1996.45     1981.51    179.18 o 
   0   0   8     4002.92     4168.11    183.51 o 
   2   0   8     9870.09    10969.42    313.37 o 
   4   0   8     2265.51     2616.87    209.82 o 
   6   0   8     2558.25     2690.51    299.09 o 
   8   0   8     4251.46     4139.05    294.93 o 
  10   0   8      972.93      993.72    180.89 o 
  12   0   8     3051.11     3019.79    255.12 o 
  14   0   8      596.60      579.07    122.67 o 
  16   0   8      139.61      144.29     63.97 o 
  18   0   8       72.64       45.09     59.92 o 
  20   0   8     1632.43     1549.08    218.63 o 
  22   0   8      464.41      493.99    109.53 o 
 -27   1   8       25.99      -10.36     44.01 o 
 -25   1   8       50.38       33.70     41.56 o 
 -23   1   8      477.31      394.76     92.69 o 
 -21   1   8      972.05     1059.91    111.17 o 
 -19   1   8      100.38       82.46     52.88 o 
 -17   1   8      626.58      626.63     96.69 o 
 -15   1   8       49.71       23.95     27.41 o 
 -13   1   8      424.05      440.06     54.43 o 
 -11   1   8     1781.42     1960.68     92.93 o 
  -9   1   8      557.46      583.28     66.29 o 
  -7   1   8    11454.78    11978.09    232.66 o 
  -5   1   8     1894.32     1976.44     96.31 o 
  -3   1   8     8342.61     8697.01    198.11 o 
  -1   1   8     7571.86     7992.42    190.20 o 
   1   1   8    21295.05    23804.51    348.09 o 
   3   1   8     3480.33     4055.85    177.69 o 
   5   1   8      634.32      700.02     61.68 o 
   7   1   8      962.60      937.51    107.43 o 
  11   1   8      560.00      546.03    145.68 o 
  13   1   8     5724.60     6115.06    323.92 o 
  15   1   8     6621.25     6821.96    321.91 o 
  17   1   8     2951.83     2533.40    202.17 o 
  19   1   8      261.09      279.86     67.61 o 
  21   1   8      326.74      431.39     61.50 o 
 -26   2   8      920.76     1087.59    112.32 o 
 -24   2   8     1291.35     1397.54    144.60 o 
 -22   2   8      685.73      845.32     85.35 o 
 -20   2   8        9.03       32.78    125.79 o 
 -18   2   8       35.88       63.61     45.48 o 
 -16   2   8      553.10      421.52     57.90 o 
 -14   2   8     2453.46     2513.41    173.37 o 
 -12   2   8     1796.93     2037.94     88.69 o 
 -10   2   8       39.75       79.57     21.97 o 
  -8   2   8      612.25      553.75     33.96 o 
  -6   2   8      156.14      179.69     21.38 o 
  -4   2   8        1.76       15.37     17.78 o 
  -2   2   8     4999.06     4728.76    145.52 o 
   0   2   8       74.84       91.75     54.75 o 
   2   2   8      240.17      210.62     27.49 o 
   4   2   8     4563.62     4562.40    165.77 o 
   6   2   8      422.62      457.92     38.47 o 
   8   2   8       71.75       86.29     22.32 o 
  10   2   8      107.61      173.48     58.23 o 
  12   2   8      127.49      143.15     33.73 o 
  14   2   8    10633.66    10867.35    305.93 o 
  16   2   8     7670.03     7886.25    537.39 o 
  18   2   8      236.39      257.90     55.08 o 
  20   2   8      184.67      199.64     88.92 o 
 -25   3   8     2916.13     2442.48    153.58 o 
 -23   3   8      485.29      438.21     91.31 o 
 -21   3   8       17.19       95.92     36.08 o 
 -19   3   8        9.15        6.14     38.61 o 
 -17   3   8      338.69      302.71     52.34 o 
 -15   3   8      129.78      125.43     49.16 o 
 -13   3   8     3832.18     3897.35    120.50 o 
 -11   3   8     1860.49     1722.55    110.95 o 
  -9   3   8      633.54      723.09     71.85 o 
  -7   3   8     1353.29     1434.15     92.85 o 
  -5   3   8      346.20      505.53    137.85 o 
  -3   3   8       15.12       79.73     35.87 o 
  -1   3   8       86.02       62.15     23.93 o 
   1   3   8       46.72       52.47     25.79 o 
   3   3   8      149.87      167.41     29.81 o 
   5   3   8     1047.47      878.82     80.54 o 
   7   3   8       86.18       50.19     26.57 o 
   9   3   8     1475.14     1610.05    171.49 o 
  11   3   8       13.05       75.04     65.00 o 
  13   3   8      356.69      470.83     90.36 o 
  15   3   8      209.64      144.18    100.83 o 
  17   3   8      464.40      598.60    319.24 o 
  19   3   8      146.14      120.46     50.94 o 
 -22   4   8      355.88      350.61     49.06 o 
 -20   4   8     2372.30     2200.65    166.69 o 
 -18   4   8      126.39      176.06     39.32 o 
 -16   4   8      632.61      610.52     60.05 o 
 -14   4   8       15.91       18.36     30.63 o 
 -12   4   8      179.76      247.39     33.82 o 
 -10   4   8      735.83      682.21     74.98 o 
  -8   4   8      407.09      305.47     74.84 o 
  -6   4   8      443.32      397.01     55.74 o 
  -4   4   8       13.37       23.34     24.43 o 
  -2   4   8       24.34      -22.46     22.46 o 
   0   4   8      296.85      292.12     47.04 o 
   2   4   8      222.55      211.13     39.16 o 
   4   4   8      292.98      253.30     59.41 o 
   6   4   8       54.35       33.83     30.72 o 
   8   4   8        0.00      -32.99     32.99 o 
  10   4   8      619.09      576.12     88.85 o 
  12   4   8     1231.79      940.11    123.52 o 
  14   4   8     7249.44     7610.76    379.01 o 
  16   4   8      462.59      362.96    108.43 o 
 -17   5   8        3.79       62.01     43.28 o 
 -15   5   8      310.38      264.10     42.58 o 
 -13   5   8        0.85       38.43     41.92 o 
 -11   5   8      933.62      821.73     81.06 o 
  -9   5   8      126.15       72.85     33.68 o 
  -7   5   8     1468.96     1444.68    106.74 o 
  -5   5   8     1510.87     1228.90    117.31 o 
  -3   5   8       94.21       68.88     32.77 o 
  -1   5   8      723.58      791.10     68.30 o 
   1   5   8      147.79      162.43     31.30 o 
   3   5   8      103.29      133.62     37.39 o 
   5   5   8      500.12      569.37     52.39 o 
   7   5   8      583.43      580.27     65.35 o 
   9   5   8       24.61       78.34     47.14 o 
  11   5   8       69.49       94.76     54.40 o 
 -10   6   8      433.39      571.11     91.98 o 
  -8   6   8        0.12        5.70     43.04 o 
  -6   6   8      332.18      495.38     45.59 o 
  -4   6   8        6.90      -19.51     44.09 o 
  -2   6   8      528.70      534.72     58.61 o 
   0   6   8        0.11       91.57     49.53 o 
   2   6   8       73.62       78.27     47.33 o 
   4   6   8      396.11      392.90     50.96 o 
 -27   1   9       38.31      158.94     56.49 o 
 -25   1   9      160.50      209.42     46.52 o 
 -23   1   9      329.86      294.87     45.19 o 
 -21   1   9      648.20      802.19     80.14 o 
 -19   1   9      143.43      119.26     54.69 o 
 -17   1   9      661.24      639.55    165.62 o 
 -15   1   9     4562.85     4196.84    156.55 o 
 -13   1   9      632.89      512.06     59.95 o 
 -11   1   9      741.83      611.10     63.74 o 
  -9   1   9     7490.93     7220.75    177.18 o 
  -7   1   9      506.83      447.86     75.36 o 
  -5   1   9       10.29       20.49     35.04 o 
  -3   1   9     3881.32     3829.78    129.54 o 
  -1   1   9     1401.98     1195.46     76.38 o 
   1   1   9     1073.95      962.89     82.56 o 
   3   1   9     2181.98     1977.33    101.65 o 
   5   1   9     1901.02     1932.58    120.14 o 
   7   1   9      575.90      699.49     89.97 o 
   9   1   9       57.77      109.30    106.24 o 
  11   1   9      667.01      693.02     97.78 o 
  13   1   9       48.70      107.08     49.12 o 
  15   1   9      135.22       96.56     60.66 o 
  17   1   9      926.17     1015.08    128.15 o 
  19   1   9        9.09       44.63     47.16 o 
  21   1   9      243.56      203.05    137.33 o 
 -26   2   9      259.11      145.00     50.55 o 
 -24   2   9      100.38      127.16    121.83 o 
 -22   2   9      224.19      219.58    108.94 o 
 -20   2   9     1290.88     1145.51    162.09 o 
 -18   2   9      799.53      485.72    143.81 o 
 -16   2   9      258.55      324.93     68.43 o 
 -14   2   9     6842.31     6932.08    300.57 o 
 -12   2   9     1752.48     1631.28    150.04 o 
 -10   2   9      531.23      558.96     44.42 o 
  -8   2   9       62.12       57.08     21.03 o 
  -6   2   9       64.18       44.13     21.36 o 
  -4   2   9      906.29      792.98     59.47 o 
  -2   2   9        3.64      -12.82     18.60 o 
   0   2   9     6957.83     7213.69    211.12 o 
   2   2   9      941.85     1005.39     77.42 o 
   4   2   9        5.68       52.24     22.76 o 
   6   2   9        0.34       18.37     26.07 o 
   8   2   9       38.17       -7.05     24.78 o 
  10   2   9      249.63      163.88     79.94 o 
  12   2   9      732.86      580.69     47.30 o 
  14   2   9    13795.03    14434.58    665.91 o 
  16   2   9      465.66      517.29    177.37 o 
  18   2   9       93.29       25.41     84.24 o 
  20   2   9       10.01       41.49    174.67 o 
 -23   3   9      243.75      210.66     89.06 o 
 -21   3   9       11.52       64.95     37.65 o 
 -19   3   9     1248.68      905.41    141.74 o 
 -17   3   9      244.43      244.83     40.67 o 
 -15   3   9       12.02        5.76     28.57 o 
 -13   3   9      697.54      774.58     56.94 o 
 -11   3   9      427.04      427.19     58.21 o 
  -9   3   9       25.71       47.14     40.85 o 
  -7   3   9      225.39      161.72     46.18 o 
  -5   3   9       56.88       87.63     22.07 o 
  -3   3   9      973.42     1002.14     99.72 o 
  -1   3   9     1191.21     1222.01    107.91 o 
   1   3   9      439.86      308.94     36.75 o 
   3   3   9      275.24      252.70     33.64 o 
   5   3   9      790.51      804.38     96.72 o 
   7   3   9       36.80       82.81     36.35 o 
   9   3   9      366.89      345.25    100.46 o 
  11   3   9     2003.05     2085.00    185.17 o 
  13   3   9     3370.65     3282.99    328.99 o 
  15   3   9      266.78      268.21    170.96 o 
  17   3   9      766.54      982.67    168.81 o 
 -20   4   9       43.77       -5.76     45.49 o 
 -18   4   9      231.41      289.61     42.51 o 
 -16   4   9      305.06      162.64     46.49 o 
 -14   4   9      787.18      713.85     71.97 o 
 -12   4   9       69.16       54.19     33.09 o 
 -10   4   9      327.38      324.99     60.11 o 
  -8   4   9        9.77       -9.20     33.67 o 
  -6   4   9      505.39      500.99     67.36 o 
  -4   4   9      243.92      248.07     50.11 o 
  -2   4   9      928.87      898.01     71.48 o 
   0   4   9      264.56      281.17     39.48 o 
   2   4   9       61.22      104.81     29.17 o 
   4   4   9       82.88       83.04     33.34 o 
   6   4   9      655.86      623.52     72.30 o 
   8   4   9      199.22      193.75     40.88 o 
  10   4   9       60.12      163.62     41.82 o 
  12   4   9      733.93      885.14    124.86 o 
  14   4   9      461.56      374.77     95.38 o 
 -17   5   9      181.25      198.58     50.30 o 
 -15   5   9        0.21      -22.55     45.93 o 
 -13   5   9      419.49      456.37     46.74 o 
 -11   5   9      977.06      876.03    110.57 o 
  -9   5   9      259.12      168.55     44.67 o 
  -7   5   9     1130.98     1108.31    100.46 o 
  -5   5   9      111.12      139.98     43.39 o 
  -3   5   9     2441.44     2405.19    160.14 o 
  -1   5   9      966.28      974.09     72.54 o 
   1   5   9     1113.29     1149.37    116.05 o 
   3   5   9     2029.92     1974.60    134.42 o 
   5   5   9      134.85      155.25     62.02 o 
   7   5   9       75.46      159.49     53.36 o 
   9   5   9       44.74      141.95     50.73 o 
  -6   6   9     4818.32     5290.09    268.40 o 
  -4   6   9       92.56      205.67     44.63 o 
  -2   6   9       63.95       73.27     45.87 o 
   0   6   9      202.81      428.55     87.64 o 
 -26   0  10     1521.29     1522.28    148.55 o 
 -24   0  10       83.87      105.22     48.34 o 
 -22   0  10       99.45       55.49     45.95 o 
 -20   0  10      118.99      102.59     44.35 o 
 -18   0  10       17.95       49.75     42.93 o 
 -16   0  10        1.62      -11.92     58.33 o 
 -14   0  10     1292.61     1370.36    145.97 o 
 -12   0  10       71.20      118.50     39.38 o 
 -10   0  10        0.91       79.43     56.93 o 
  -8   0  10     3080.38     3006.41    198.65 o 
  -6   0  10     1657.98     1472.89    169.73 o 
  -4   0  10       20.67       44.26     64.98 o 
  -2   0  10     2078.61     2120.10    198.51 o 
   0   0  10     2548.53     2807.53    164.25 o 
   2   0  10      272.40      260.06     56.60 o 
   4   0  10      349.65      341.75     82.53 o 
   6   0  10     1078.60     1136.65    181.68 o 
   8   0  10     6982.35     6807.61    409.19 o 
  10   0  10      161.20      146.27     60.87 o 
  12   0  10    20870.41    21629.09    703.87 o 
  14   0  10    23238.87    23490.68   1008.45 o 
  16   0  10     4932.64     4979.86    365.97 o 
  18   0  10      139.79      188.50    119.19 o 
  20   0  10      107.59      221.38    154.08 o 
 -25   1  10      189.38      202.67     48.00 o 
 -23   1  10      518.01      400.11     70.07 o 
 -21   1  10      212.08      359.02     54.67 o 
 -19   1  10       32.17      116.08     43.04 o 
 -17   1  10      870.05      872.16     69.30 o 
 -15   1  10      519.44      434.20     44.70 o 
 -13   1  10      247.30      233.19     34.27 o 
 -11   1  10        5.39       -2.54     47.08 o 
  -9   1  10     1485.41     1634.77    122.22 o 
  -7   1  10       30.51       40.41     29.12 o 
  -5   1  10     1846.59     1680.19    128.94 o 
  -3   1  10      364.03      369.98     43.20 o 
  -1   1  10     1030.18     1097.50     78.56 o 
   1   1  10      570.10      645.93     69.96 o 
   3   1  10     3445.99     3744.74    154.06 o 
   5   1  10       39.63      114.94    129.29 o 
   7   1  10     3141.95     3053.54    243.19 o 
   9   1  10      733.37      763.04    102.86 o 
  11   1  10       91.91      104.77     37.83 o 
  13   1  10      683.53      727.62    132.76 o 
  15   1  10     6046.35     6286.82    329.39 o 
  17   1  10     2609.19     2572.50    185.12 o 
  19   1  10     1728.48     1981.29    170.78 o 
 -24   2  10      143.67      124.41     47.00 o 
 -22   2  10       14.82       25.54     59.17 o 
 -20   2  10      634.05      555.39     81.06 o 
 -18   2  10      223.70      260.95     49.50 o 
 -16   2  10      707.92      613.79     75.51 o 
 -14   2  10      825.88      870.49     74.25 o 
 -12   2  10       36.00       62.48     36.74 o 
 -10   2  10      259.43      241.10     33.85 o 
  -8   2  10      111.47      128.83     23.04 o 
  -6   2  10     2604.64     2600.74    106.97 o 
  -4   2  10      191.96      289.04     35.28 o 
  -2   2  10     2534.51     2541.81    110.05 o 
   0   2  10     1013.62     1070.21     85.98 o 
   2   2  10     7330.05     7704.99    258.32 o 
   4   2  10       53.35       33.84     28.94 o 
   6   2  10      625.98      602.03     43.57 o 
   8   2  10      963.93      859.14     62.53 o 
  10   2  10        0.74      188.68    265.27 o 
  12   2  10     5398.97     5308.27    277.73 o 
  14   2  10     3259.40     3383.62    309.76 o 
  16   2  10       38.02       81.55    176.70 o 
  18   2  10      427.53      321.82     86.60 o 
 -23   3  10     1115.00     1059.65    147.37 o 
 -21   3  10     1318.09     1137.70    130.40 o 
 -19   3  10       32.10      228.96    527.96 o 
 -17   3  10        1.35       47.37     43.56 o 
 -15   3  10        1.03       23.76     44.98 o 
 -13   3  10      625.79      701.94     58.30 o 
 -11   3  10       22.63       95.34     51.97 o 
  -9   3  10     2314.95     2495.66    143.29 o 
  -7   3  10      193.91      162.20     33.86 o 
  -5   3  10        9.65       96.04     48.13 o 
  -3   3  10       78.73       60.03     26.99 o 
  -1   3  10      443.52      476.97     68.58 o 
   1   3  10     3363.33     3404.63    165.24 o 
   3   3  10       15.09       11.24     31.68 o 
   5   3  10       19.06       65.61     31.82 o 
   7   3  10      227.28      281.23     67.88 o 
   9   3  10      671.88      558.33     68.02 o 
  11   3  10      174.79      143.78     60.05 o 
  13   3  10       42.31       91.25    109.36 o 
  15   3  10     3023.59     3016.00    276.67 o 
 -20   4  10       52.29      -22.53     41.80 o 
 -18   4  10      241.96      237.23     43.05 o 
 -16   4  10       76.46      180.57     62.50 o 
 -14   4  10     1101.86      926.49    103.68 o 
 -12   4  10      537.23      551.07     69.54 o 
 -10   4  10       21.61       10.54     48.49 o 
  -8   4  10     1216.15     1088.84     96.61 o 
  -6   4  10     1922.47     1829.31     96.21 o 
  -4   4  10        1.53       31.85     38.60 o 
  -2   4  10      375.50      290.08     32.11 o 
   0   4  10     2963.91     3341.93    202.57 o 
   2   4  10      738.76      709.30     65.48 o 
   4   4  10        7.76       39.74     35.16 o 
   6   4  10       23.94       91.82     35.85 o 
   8   4  10      221.46      249.66     53.47 o 
  10   4  10        5.92       36.29     42.41 o 
  12   4  10        1.47       25.95     48.31 o 
 -15   5  10      135.57      148.66     46.45 o 
 -13   5  10      241.56      216.52     76.56 o 
 -11   5  10     2224.24     2514.13    222.79 o 
  -9   5  10      359.90      424.43     71.82 o 
  -7   5  10      193.13      205.87     52.25 o 
  -5   5  10        0.73       60.87     74.07 o 
  -3   5  10      287.91      314.50     52.45 o 
  -1   5  10      386.33      376.81     69.99 o 
   1   5  10        5.73      -33.43     35.15 o 
   3   5  10      857.57      982.36     90.74 o 
   5   5  10      109.00       52.36     44.43 o 
   7   5  10      206.13      111.69     55.53 o 
 -25   1  11       14.81       11.18     43.21 o 
 -23   1  11      125.47      145.76     95.36 o 
 -21   1  11     1731.39     1644.13    134.70 o 
 -19   1  11       72.83       99.01     39.51 o 
 -17   1  11       73.18       91.72     73.68 o 
 -15   1  11      641.00      782.73     61.82 o 
 -13   1  11      615.42      494.48    105.86 o 
 -11   1  11        1.30       62.83     35.08 o 
  -9   1  11      225.69      181.79    100.11 o 
  -7   1  11      512.74      410.40     67.30 o 
  -5   1  11      328.85      407.60     72.80 o 
  -3   1  11       10.96       20.70     41.59 o 
  -1   1  11      309.92      354.00     40.09 o 
   1   1  11     1759.88     1845.65    109.80 o 
   3   1  11       19.45       38.58     28.62 o 
   5   1  11      768.49      760.88    116.44 o 
   7   1  11       29.39       55.32     33.71 o 
   9   1  11      670.25      753.72    102.69 o 
  11   1  11      813.39      865.23    101.46 o 
  13   1  11     2201.54     2013.23    174.70 o 
  15   1  11      651.64      478.45     76.46 o 
  17   1  11       30.35       50.43     45.89 o 
 -24   2  11      126.22      180.99     49.32 o 
 -22   2  11      446.97      535.07    183.14 o 
 -20   2  11        0.73      -35.12     66.02 o 
 -18   2  11      373.58      452.83     60.29 o 
 -16   2  11      344.40      364.58     39.36 o 
 -14   2  11       90.94      118.40     30.52 o 
 -12   2  11      256.72      250.61     64.84 o 
 -10   2  11        0.25       57.33     41.83 o 
  -8   2  11      883.40      852.40     51.30 o 
  -6   2  11     1136.89     1008.12     93.90 o 
  -4   2  11       19.65       32.69     25.21 o 
  -2   2  11      537.27      576.33     42.12 o 
   0   2  11     2818.97     2653.46    128.92 o 
   2   2  11      253.53      283.55     47.76 o 
   4   2  11      315.68      417.50     54.31 o 
   6   2  11      135.23      182.29     32.05 o 
   8   2  11      969.17      716.98    113.33 o 
  10   2  11       45.04      119.26    143.21 o 
  12   2  11     6590.28     6319.91    307.88 o 
  14   2  11     1815.12     1842.17    230.09 o 
  16   2  11      504.11      466.22    116.59 o 
 -21   3  11     1096.65      874.87     85.29 o 
 -19   3  11        2.66      -10.88    106.29 o 
 -17   3  11       61.94      117.00     63.24 o 
 -15   3  11        9.78      -41.71     41.71 o 
 -13   3  11       21.10       53.99     39.41 o 
 -11   3  11      262.31      194.62     52.97 o 
  -9   3  11     1693.61     1767.30    214.11 o 
  -7   3  11      124.85      130.66     39.53 o 
  -5   3  11      205.71      203.62     33.19 o 
  -3   3  11       24.50       44.22     33.82 o 
  -1   3  11     3037.41     3193.14    197.81 o 
   1   3  11      636.26      570.16     51.96 o 
   3   3  11      109.40      110.60     31.88 o 
   5   3  11      166.72      201.16     46.01 o 
   7   3  11     1114.44     1292.23    130.73 o 
   9   3  11      312.62      309.09     66.95 o 
  11   3  11        1.69      -47.19     82.56 o 
  13   3  11     3679.81     4060.07    346.89 o 
 -18   4  11       86.63       84.68     47.86 o 
 -16   4  11      263.37      300.57     51.50 o 
 -14   4  11     1115.30     1320.21    162.47 o 
 -12   4  11       41.92       18.42     45.31 o 
 -10   4  11     2663.14     2860.75    241.11 o 
  -8   4  11     9344.01     9499.41    425.41 o 
  -6   4  11     2880.01     2585.84    160.71 o 
  -4   4  11        0.02       49.10     35.29 o 
  -2   4  11      762.45      815.92     74.44 o 
   0   4  11      297.37      330.36     51.31 o 
   2   4  11       15.76      -17.68     34.50 o 
   4   4  11       89.07      136.44     63.75 o 
   6   4  11        0.43       27.90     39.15 o 
   8   4  11      613.00      585.58     67.82 o 
  10   4  11        1.10       42.49     47.85 o 
 -13   5  11     2364.37     2610.00    305.12 o 
 -11   5  11        0.39      -19.58     56.35 o 
  -9   5  11     4118.60     4336.82    275.47 o 
  -7   5  11      395.26      223.77     95.74 o 
  -5   5  11      590.92      591.98     66.67 o 
  -3   5  11       14.42       59.94     41.96 o 
  -1   5  11      383.91      364.91     46.65 o 
   1   5  11      849.02      828.58     80.58 o 
   3   5  11       35.28      -22.00     44.68 o 
   5   5  11     1001.72     1543.20    256.69 o 
 -24   0  12      276.10      225.36     92.69 o 
 -22   0  12      659.30      601.20     69.41 o 
 -20   0  12      953.89      923.54    127.01 o 
 -18   0  12      445.25      519.97     51.23 o 
 -16   0  12      749.24      728.49     68.43 o 
 -14   0  12      968.29     1029.54    164.80 o 
 -12   0  12      100.95       38.73     51.41 o 
 -10   0  12      464.30      460.66    106.45 o 
  -8   0  12      397.93      303.85    119.86 o 
  -6   0  12       45.91      126.98     38.26 o 
  -4   0  12     4774.44     4738.96    308.70 o 
  -2   0  12     1062.06     1040.49    130.24 o 
   0   0  12     8038.84     8218.31    398.26 o 
   2   0  12      615.65      449.58     78.38 o 
   4   0  12      168.35      107.55     67.93 o 
   6   0  12       50.47       43.01     50.67 o 
   8   0  12      987.37      742.00    184.02 o 
  10   0  12      883.60     1072.72    170.31 o 
  12   0  12      114.61      120.81     53.61 o 
  14   0  12     1624.31     1687.68    216.52 o 
  16   0  12      236.63      304.30    122.58 o 
 -23   1  12     1493.47     1322.21    108.47 o 
 -21   1  12     1657.99     1414.90     99.67 o 
 -19   1  12      397.34      356.25     58.35 o 
 -17   1  12       17.54       41.02     43.86 o 
 -15   1  12       80.38       78.28     46.23 o 
 -13   1  12       60.58      267.96    108.35 o 
 -11   1  12      185.95      139.48     43.24 o 
  -9   1  12      476.28      442.35     61.22 o 
  -7   1  12     1362.44     1500.36    145.58 o 
  -5   1  12      252.11      244.40    120.23 o 
  -3   1  12      650.86      697.86    244.33 o 
  -1   1  12        2.36       20.08     64.10 o 
   1   1  12       19.33       72.53     24.39 o 
   3   1  12       63.62       65.42     23.10 o 
   5   1  12      218.66      233.65     38.19 o 
   7   1  12      400.66      362.75     52.53 o 
   9   1  12      362.41      326.66     64.36 o 
  11   1  12      833.04      842.82     91.81 o 
  13   1  12       26.23       86.24     57.28 o 
  15   1  12      680.09      618.49    113.68 o 
 -22   2  12        1.13      215.38    372.92 o 
 -20   2  12      241.16      352.39    140.11 o 
 -18   2  12       14.01       -7.24     45.07 o 
 -16   2  12      392.64      321.80     82.92 o 
 -14   2  12       71.50       46.92     37.65 o 
 -12   2  12      167.87      183.76     67.80 o 
 -10   2  12     2985.54     2545.41    136.72 o 
  -8   2  12     4626.84     4499.56    213.36 o 
  -6   2  12     3332.13     3041.32    121.99 o 
  -4   2  12      504.24      506.38     44.54 o 
  -2   2  12      497.49      541.85     51.60 o 
   0   2  12       49.97       17.51     33.54 o 
   2   2  12       52.80       42.55     29.02 o 
   4   2  12        1.91       62.74     96.20 o 
   6   2  12        2.00      103.88     86.14 o 
   8   2  12        2.45        8.63     97.96 o 
  10   2  12      654.34      703.05    110.41 o 
  12   2  12     1106.97     1149.38    138.35 o 
  14   2  12     3113.90     3395.61    284.58 o 
 -21   3  12      119.18      -37.99     97.39 o 
 -19   3  12     1989.72     1908.73    230.17 o 
 -17   3  12       54.51       80.76    135.74 o 
 -15   3  12      599.23      456.90     55.08 o 
 -13   3  12        2.74       78.30     48.19 o 
 -11   3  12       81.91        9.49     56.65 o 
  -9   3  12     1780.21     2024.05    158.57 o 
  -7   3  12       53.66      157.28     45.59 o 
  -5   3  12      167.60      220.81     39.77 o 
  -3   3  12      290.38      258.47     39.67 o 
  -1   3  12      627.40      638.41     56.83 o 
   1   3  12     1358.49     1516.17    124.71 o 
   3   3  12       92.21      120.84     44.72 o 
   5   3  12       99.77      105.31     37.34 o 
   7   3  12      563.44      619.02     78.66 o 
   9   3  12        4.79     1369.88   1758.37 o 
  11   3  12      704.22      788.39    259.38 o 
 -16   4  12      179.19       98.77     53.73 o 
 -14   4  12      515.35      584.77     71.14 o 
 -12   4  12      181.38      221.74     55.69 o 
 -10   4  12     4353.70     4271.16    288.95 o 
  -8   4  12     2086.33     2263.29    237.66 o 
  -6   4  12      938.73      839.57    115.93 o 
  -4   4  12       14.49       33.94     51.50 o 
  -2   4  12       32.84       29.01     39.95 o 
   0   4  12        0.35       -1.20     34.82 o 
   2   4  12      517.05      489.35     43.41 o 
   4   4  12        9.39       62.90     39.07 o 
   6   4  12      253.48      245.70     59.80 o 
   8   4  12        3.75       16.66     59.41 o 
  -9   5  12     1388.06      977.63    225.58 o 
  -7   5  12      441.93      570.92     68.81 o 
  -5   5  12      118.70       84.79     61.26 o 
  -3   5  12      441.95      404.30     81.12 o 
  -1   5  12      620.90      605.29     69.96 o 
 -23   1  13       41.26      131.46     47.17 o 
 -21   1  13      724.08      809.76     91.45 o 
 -19   1  13      403.61      516.27     44.94 o 
 -17   1  13       40.23       24.57     35.48 o 
 -15   1  13        4.09       77.98     42.31 o 
 -13   1  13      860.46      903.69    104.79 o 
 -11   1  13     1255.71     1322.23    198.49 o 
  -9   1  13      137.70      146.94     86.78 o 
  -7   1  13     1241.69     1566.67    154.66 o 
  -5   1  13     1284.36     1207.46    131.74 o 
  -3   1  13       20.91       35.21     31.97 o 
  -1   1  13     3128.15     3125.34    128.23 o 
   1   1  13      359.66      256.97     41.51 o 
   3   1  13        9.68       27.03     24.43 o 
   5   1  13      109.70       73.55     33.64 o 
   7   1  13       62.94       50.71     35.79 o 
   9   1  13       32.18       51.80     41.37 o 
  13   1  13     2389.16     2591.14    191.28 o 
 -20   2  13      193.85      143.72    114.78 o 
 -18   2  13       69.77      118.84    186.57 o 
 -16   2  13      159.89      102.41     43.16 o 
 -14   2  13      122.44      296.17    104.59 o 
 -12   2  13       73.40     1799.45    817.61 o 
 -10   2  13     8398.37     8569.31    397.18 o 
  -8   2  13     2708.52     2513.36    128.19 o 
  -6   2  13      584.23      646.34     93.94 o 
  -4   2  13      113.03      136.55    157.88 o 
  -2   2  13        1.24      186.65    200.38 o 
   0   2  13      110.69      114.74    267.07 o 
   2   2  13       18.60      152.47     76.68 o 
   4   2  13        8.02      392.01    277.70 o 
   6   2  13      192.85      199.19     70.53 o 
   8   2  13     1191.69     1240.98    126.69 o 
  10   2  13     1468.30     1346.06    143.95 o 
  12   2  13     1178.62     1450.17    198.17 o 
 -19   3  13      633.10      648.62     91.37 o 
 -17   3  13      147.53       97.17     64.04 o 
 -15   3  13     1236.21     1302.93    190.22 o 
 -13   3  13        8.97       18.02    105.08 o 
 -11   3  13      990.53     1114.07    163.72 o 
  -9   3  13     1787.34     1377.38    158.97 o 
  -7   3  13      306.84      525.63     68.64 o 
  -5   3  13     1184.36     1294.39    145.06 o 
  -3   3  13      109.69      155.60     47.40 o 
  -1   3  13     1012.33     1022.43     80.92 o 
   1   3  13      379.79      378.21     66.33 o 
   3   3  13      711.19      591.58     63.52 o 
   5   3  13       64.23       55.35     39.91 o 
   7   3  13     2637.98     2232.62    160.35 o 
   9   3  13     1192.07     1101.96    155.18 o 
 -14   4  13       14.94       41.61     57.62 o 
 -12   4  13       14.58       51.15     55.05 o 
 -10   4  13        4.06      -28.66     54.00 o 
  -8   4  13      307.75      453.81     64.01 o 
  -6   4  13      969.90     1018.33     76.57 o 
  -4   4  13      713.40      688.69     62.44 o 
  -2   4  13     1102.11      963.93     83.40 o 
   0   4  13       85.75       78.74     38.10 o 
   2   4  13      739.28      657.82     53.41 o 
   4   4  13      100.61       96.42     43.05 o 
 -20   0  14      151.52       44.24     98.81 o 
 -18   0  14     1370.58     1724.82    179.89 o 
 -16   0  14        0.03       60.08     57.49 o 
 -14   0  14      370.70      579.91    102.76 o 
 -12   0  14     3492.54     3396.97    290.51 o 
 -10   0  14    23322.15    25351.87    736.87 o 
  -8   0  14    15702.66    17347.43    709.49 o 
  -6   0  14     4180.19     4961.05    341.56 o 
  -4   0  14     1696.46     1457.51    241.83 o 
  -2   0  14      439.45      440.20     65.35 o 
   0   0  14       94.71      129.83     36.17 o 
   2   0  14      195.92      203.92     42.30 o 
   4   0  14      120.67      152.93     57.43 o 
   6   0  14      374.55      301.38     71.52 o 
   8   0  14      292.99      187.62     98.85 o 
  10   0  14      869.05      803.05    132.58 o 
  12   0  14      783.56      986.75    276.81 o 
 -21   1  14     1790.72     1832.48    194.82 o 
 -19   1  14       15.77       71.38     94.49 o 
 -17   1  14      230.53      329.60     74.29 o 
 -15   1  14      240.16      328.11    146.02 o 
 -13   1  14       58.66       55.72    102.23 o 
 -11   1  14     2116.95     2138.92    231.62 o 
  -9   1  14      160.31      215.06     85.91 o 
  -7   1  14        6.18       47.62     41.08 o 
  -5   1  14      809.53      728.36    105.05 o 
  -3   1  14      409.67      358.53     55.60 o 
  -1   1  14      117.86       98.36     34.33 o 
   1   1  14      871.61      972.34     85.42 o 
   3   1  14     2888.32     2820.14    109.04 o 
   5   1  14      471.83      454.91     60.86 o 
   7   1  14      533.07      571.51     58.90 o 
   9   1  14      154.45      124.96     50.34 o 
  11   1  14     1902.53     1883.19    168.93 o 
 -18   2  14        3.75      174.99     66.90 o 
 -16   2  14       53.25      -13.29    108.04 o 
 -14   2  14       15.60       20.01    130.14 o 
 -12   2  14      227.35      346.93    115.02 o 
 -10   2  14     5690.86     5985.92    284.46 o 
  -8   2  14     6305.18     6310.42    272.80 o 
  -6   2  14       57.03      144.99    118.71 o 
  -4   2  14      305.11      319.99     90.63 o 
  -2   2  14        0.48       33.76    102.69 o 
   0   2  14      393.88     1055.08    479.95 o 
   2   2  14      120.93      139.90     47.65 o 
   4   2  14      252.23      260.67     39.88 o 
   6   2  14      117.50      141.45     69.65 o 
   8   2  14      186.16      202.02     69.13 o 
  10   2  14       20.53      -85.73     96.20 o 
 -15   3  14      107.64      228.64    241.47 o 
 -13   3  14       36.62      -15.45    134.41 o 
 -11   3  14     1088.45      906.21    127.25 o 
  -9   3  14     1032.14     1035.40    107.74 o 
  -7   3  14        1.11      -41.75     41.75 o 
  -5   3  14        6.47       83.44     80.51 o 
  -3   3  14      585.00      478.54     89.68 o 
  -1   3  14      371.49      353.34     47.32 o 
   1   3  14        1.18       70.17     46.18 o 
   3   3  14     1019.17      789.90     86.83 o 
   5   3  14     2596.57     2611.34    189.58 o 
   7   3  14        0.07      -60.55    140.86 o 
 -10   4  14      134.77       96.51     92.01 o 
  -8   4  14      863.08      806.49     71.95 o 
  -6   4  14      722.09      708.01     59.51 o 
  -4   4  14      154.47      143.45     48.82 o 
  -2   4  14       79.32      127.20     46.87 o 
   0   4  14      423.55      414.78    126.87 o 
 -19   1  15        8.44      148.67     59.35 o 
 -17   1  15      334.04      366.59     85.01 o 
 -15   1  15      221.11      286.07     60.23 o 
 -13   1  15        1.33      167.31    109.11 o 
 -11   1  15     2090.26     2218.41    222.47 o 
  -9   1  15     1280.84     1447.15    140.77 o 
  -7   1  15       16.21      122.53     39.99 o 
  -5   1  15      105.06      173.52     41.85 o 
  -3   1  15      111.76       80.03     41.06 o 
  -1   1  15      319.67      310.89     48.55 o 
   1   1  15       92.31       93.26     31.48 o 
   3   1  15      787.85      745.67     64.63 o 
   5   1  15      354.93      384.44     48.10 o 
   7   1  15       18.79       18.62     41.21 o 
 -16   2  15      427.44      424.87     62.40 o 
 -14   2  15      105.94      145.02     69.39 o 
 -12   2  15     1918.09     2261.26    378.24 o 
 -10   2  15     1290.29     1512.47    245.87 o 
  -8   2  15      211.41      123.16     55.05 o 
  -6   2  15      228.31      300.08    112.89 o 
  -4   2  15       34.88      120.30     48.27 o 
  -2   2  15       12.09     1039.00    356.20 o 
   0   2  15     1199.99     1278.81    132.41 o 
   2   2  15        3.23       18.79     44.49 o 
   4   2  15        0.31       65.88     90.51 o 
   6   2  15      715.29      652.69     67.71 o 
 -13   3  15      338.83      372.73    156.11 o 
 -11   3  15       82.43      149.55     63.84 o 
  -9   3  15       34.68      131.92    184.33 o 
  -7   3  15      112.95      139.21     46.16 o 
  -5   3  15      111.12      265.87     96.13 o 
  -3   3  15       28.16      269.11    108.80 o 
  -1   3  15       14.23      136.25     84.98 o 
   1   3  15      235.65      348.34     70.58 o 
   3   3  15        2.19       87.80    132.05 o 
 -16   0  16       62.08       64.18     93.24 o 
 -14   0  16       62.42      133.79     71.11 o 
 -12   0  16      447.46      439.26    196.23 o 
 -10   0  16     8426.66     9354.69    510.64 o 
  -8   0  16      222.16      108.92     82.31 o 
  -6   0  16      668.50      698.92    122.73 o 
  -4   0  16      437.16      435.34     83.75 o 
  -2   0  16       49.25       67.60     67.63 o 
   0   0  16      209.41      145.93     53.62 o 
   2   0  16     1008.57      871.50    300.93 o 
   4   0  16      192.66      247.50     81.78 o 
 -15   1  16      743.81      875.51     94.00 o 
 -13   1  16     1925.52     2215.02    176.43 o 
 -11   1  16     4759.94     4980.02    285.69 o 
  -9   1  16      484.37      469.19     57.02 o 
  -7   1  16      102.22      129.08     58.99 o 
  -5   1  16        0.84      -21.11     56.06 o 
  -3   1  16     1364.86     1380.75    146.61 o 
  -1   1  16      111.97      137.04     42.88 o 
   1   1  16     1524.46     1434.00    105.90 o 
   3   1  16     4715.24     4728.71    405.29 o 
 -12   2  16      714.75      802.33    160.00 o 
 -10   2  16     5100.39     5683.21    278.68 o 
  -8   2  16     2216.49     2327.38    195.88 o 
  -6   2  16        0.18       62.18     45.71 o 
  -4   2  16       38.20       81.77     47.29 o 
  -2   2  16      192.69      187.63     49.29 o 
   0   2  16      311.93      270.25    101.24 o 
   2   2  16     1838.63     1522.82    234.31 o 
  -9   1  17      979.21      852.48     87.57 o 
  -7   1  17       31.75       33.03     58.03 o 
  -5   1  17      190.57      213.60     68.23 o 
  -3   1  17      653.15      770.99     60.66 o 
                                                 
